# Supplementary material for: Gene expression derived from alternative promoters improves prognostic stratification in multiple myeloma
Source: Leukemia. 2021 May 10;35(10):3012–6. doi: 10.1038/s41375-021-01263-9 (PMC8478642; doi:10.1038/s41375-021-01263-9)
Supplement: Supplementary file 3 — Supplemental data 1 [file 41375_2021_1263_MOESM3_ESM.xlsx]

## Sheet: NB
Supplemental data 1: Active promoters (AP) defined in each B cell subpopulation and MM patients. Log-Fold Change and p-values correspond to the comparison of the promoter activity in the selected population vs the mean activity of the other populations. Transcript ID column gathers all transcripts that are expressed from each specific gene promoter. NB: Naïve; CB: centroblast; CC: centrocyte; MEM…
NB
geneId	SYMBOL	promoterName	chromosome	start	logFC	AveExpr	t	P.Value	adj.P.Val	B	transcriptId
ENSG00000171408.13	PDE7B	PDE7B P1	chr6	135851696	2.33713	0.357456	15.2449	2.57918e-23	8.32732e-20	42.2873	ENST00000308191.10
ENSG00000179428.2	IL6-AS1	IL6-AS1 P1	chr7	22727620	2.06955	0.198211	12.866	1.16886e-19	1.61736e-16	34.2111	ENST00000325042.2
ENSG00000126353.3	CCR7	CCR7 P2	chr17	40565472	3.05989	0.665393	12.788	1.55955e-19	2.08356e-16	33.933	ENST00000246657.2, ENST00000578085.1
ENSG00000002587.9	HS3ST1	HS3ST1 P2	chr4	11429765	1.74834	0.156279	12.4248	6.02933e-19	6.8706e-16	32.6276	ENST00000002596.5, ENST00000510712.1
ENSG00000169994.18	MYO7B	MYO7B P4	chr2	127619982	2.3415	0.354183	12.2558	1.13767e-18	1.22439e-15	32.0141	ENST00000437387.5, ENST00000496841.5, ENST00000409090.1, ENST00000491278.5
ENSG00000203710.10	CR1	CR1 P1	chr1	207496147	2.61402	1.41489	11.7309	8.3556e-18	7.87313e-15	30.0849	ENST00000367050.8, ENST00000367051.5, ENST00000367052.5, ENST00000367053.5, ENST00000400960.6, ENST00000530487.5, ENST00000534202.5, ENST00000367049.8, ENST00000434033.5, ENST00000436595.1, ENST00000450439.5, ENST00000529814.1
ENSG00000187912.11	CLEC17A	CLEC17A P1	chr19	14583084	2.86604	1.75414	11.7254	8.53477e-18	7.87313e-15	30.0643	ENST00000547437.5, ENST00000339847.9, ENST00000417570.5, ENST00000551730.1
ENSG00000165716.10	DIPK1B	DIPK1B P2	chr9	136720885	2.66436	0.324061	11.6432	1.1699e-17	1.01279e-14	29.7589	ENST00000371691.5
ENSG00000120162.9	MOB3B	MOB3B P2	chr9	27529781	2.98751	0.656182	10.839	2.66602e-16	1.54168e-13	26.7266	ENST00000262244.5
ENSG00000247982.6	LINC00926	LINC00926 P1	chr15	57300365	2.29634	0.338861	10.6429	5.77693e-16	3.15242e-13	25.9755	ENST00000620766.4, ENST00000501726.1
ENSG00000149212.11	SESN3	SESN3 P1	chr11	95231197	2.87296	1.14553	10.5156	9.56306e-16	5.00691e-13	25.4857	ENST00000536441.6, ENST00000416495.6
ENSG00000162591.15	MEGF6	MEGF6 P1	chr1	3493486	1.59141	0.202411	10.0299	6.64102e-15	2.89101e-12	23.6012	ENST00000494257.1
ENSG00000185736.15	ADARB2	ADARB2 P4	chr10	1240530	1.3969	0.113573	9.61372	3.55488e-14	1.3503e-11	21.9682	ENST00000469464.1
ENSG00000125245.12	GPR18	GPR18 P1	chr13	99258428	2.29434	2.31862	9.55316	4.54326e-14	1.69254e-11	21.7293	ENST00000397470.4, ENST00000397473.6, ENST00000416594.1
ENSG00000184005.10	ST6GALNAC3	ST6GALNAC3 P2	chr1	76313800	1.67621	0.216547	9.16207	2.22904e-13	7.57562e-11	20.18	ENST00000621530.1, ENST00000464140.1
ENSG00000257275.6	ENSG00000257275	ENSG00000257275 P2	chr14	95715480	2.28505	0.865824	9.13352	2.50454e-13	8.36516e-11	20.0664	ENST00000556386.1
ENSG00000146285.13	SCML4	SCML4 P4	chr6	107824317	1.76201	0.253874	8.97313	4.82381e-13	1.46011e-10	19.4277	ENST00000369022.6, ENST00000369020.7, ENST00000473515.5, ENST00000463507.1, ENST00000426221.5
ENSG00000166770.10	ZNF667-AS1	ZNF667-AS1 P1	chr19	56477250	2.19896	0.259834	8.6662	1.69743e-12	4.66419e-10	18.2014	ENST00000588685.1, ENST00000586822.1, ENST00000585445.1, ENST00000586091.5, ENST00000594783.5, ENST00000592146.2, ENST00000588158.1, ENST00000591797.1, ENST00000601875.1
ENSG00000171657.5	GPR82	GPR82 P1	chrX	41724155	2.07383	1.11628	8.3666	5.81859e-12	1.41783e-09	17.0005	ENST00000302548.4
ENSG00000109684.14	CLNK	CLNK P4	chr4	10684865	1.95264	0.47393	8.3554	6.09306e-12	1.46627e-09	16.9555	ENST00000226951.10
ENSG00000026559.13	KCNG1	KCNG1 P3	chr20	51023129	1.29912	0.109166	8.25309	9.28611e-12	2.11636e-09	16.5447	ENST00000371571.4, ENST00000439216.5, ENST00000424171.5, ENST00000433903.5
ENSG00000204475.9	NCR3	NCR3 P1	chr6	31592985	1.98316	0.951585	8.1998	1.15659e-11	2.59022e-09	16.3307	ENST00000495600.5, ENST00000491161.1, ENST00000340027.9, ENST00000376073.8, ENST00000376072.7, ENST00000376071.4
ENSG00000177494.5	ZBED2	ZBED2 P1	chr3	111595443	1.88565	0.779791	8.19198	1.19448e-11	2.65123e-09	16.2993	ENST00000317012.4
ENSG00000239961.2	LILRA4	LILRA4 P2	chr19	54339150	1.82202	0.465769	8.1302	1.54077e-11	3.35369e-09	16.0511	ENST00000291759.4, ENST00000421056.2
ENSG00000260803.1	ENSG00000260803	ENSG00000260803 P1	chr16	35195	1.74009	0.415979	8.11763	1.62275e-11	3.49288e-09	16.0006	ENST00000568710.1
ENSG00000161929.14	SCIMP	SCIMP P1	chr17	5234860	1.86905	1.97791	8.09937	1.7496e-11	3.72453e-09	15.9272	ENST00000574081.5, ENST00000399600.8, ENST00000571800.5, ENST00000574297.1
ENSG00000175489.9	LRRC25	LRRC25 P1	chr19	18397617	1.37776	0.18166	8.06467	2.01862e-11	4.22753e-09	15.7877	ENST00000339007.3, ENST00000595840.1
ENSG00000140511.11	HAPLN3	HAPLN3 P1	chr15	88895626	1.81789	0.279083	8.02747	2.35321e-11	4.87555e-09	15.6382	ENST00000359595.7, ENST00000558770.5, ENST00000562889.5, ENST00000562281.1, ENST00000563808.1
ENSG00000096696.13	DSP	DSP P1	chr6	7541575	1.78923	0.200621	7.89565	4.05235e-11	7.8502e-09	15.1084	ENST00000379802.7, ENST00000418664.2
ENSG00000229646.2	ENSG00000229646	ENSG00000229646 P1	chr6	14599690	2.27271	0.595938	7.82844	5.34634e-11	9.91094e-09	14.8383	ENST00000414740.2
ENSG00000130595.18	TNNT3	TNNT3 P2	chr11	1922779	1.40443	0.244141	7.69685	9.1971e-11	1.60528e-08	14.3095	ENST00000641119.1, ENST00000641225.1, ENST00000641787.1, ENST00000397301.5, ENST00000397304.6, ENST00000446240.1
ENSG00000075340.22	ADD2	ADD2 P2	chr2	70706443	2.29376	0.380625	7.61653	1.28064e-10	2.16669e-08	13.9868	ENST00000522886.5, ENST00000456320.7
ENSG00000165617.14	DACT1	DACT1 P2	chr14	58638056	1.665	0.286988	7.59378	1.4065e-10	2.34219e-08	13.8955	ENST00000395153.7, ENST00000335867.4
ENSG00000230489.1	VAV3-AS1	VAV3-AS1 P1	chr1	107964443	1.63271	0.468547	7.5849	1.45891e-10	2.41555e-08	13.8598	ENST00000438318.1
ENSG00000102221.13	JADE3	JADE3 P1	chrX	46912276	1.74697	0.498039	7.49471	2.11531e-10	3.33153e-08	13.4978	ENST00000424392.5, ENST00000611250.4
ENSG00000105889.14	STEAP1B	STEAP1B P2	chr7	22632925	2.06129	0.266718	7.47736	2.27193e-10	3.54935e-08	13.4282	ENST00000439708.1
ENSG00000105889.14	LOC401312	LOC401312 P2	chr7	22632925	2.06129	0.266718	7.47736	2.27193e-10	3.54935e-08	13.4282	ENST00000439708.1
ENSG00000228107.1	ENSG00000228107	ENSG00000228107 P1	chr21	36360630	1.40095	0.271877	7.46634	2.37745e-10	3.6698e-08	13.3839	ENST00000397184.2
ENSG00000121570.12	DPPA4	DPPA4 P2	chr3	109332190	1.48165	0.20904	7.30122	4.68994e-10	6.7549e-08	12.722	ENST00000487299.5
ENSG00000166342.18	NETO1	NETO1 P4	chr18	72867949	1.02444	0.107139	7.15377	8.59474e-10	1.13264e-07	12.132	ENST00000583169.5, ENST00000327305.10, ENST00000579730.2
ENSG00000258405.9	ZNF578	ZNF578 P1	chr19	52453576	1.06421	0.115682	7.07615	1.18174e-09	1.51106e-07	11.8219	ENST00000421239.6, ENST00000594118.5, ENST00000596382.1, ENST00000602221.5, ENST00000596674.1
ENSG00000166707.10	ZCCHC18	ZCCHC18 P2	chrX	104112511	1.7315	0.485369	7.06226	1.25102e-09	1.58397e-07	11.7665	ENST00000537356.3, ENST00000611638.4, ENST00000422784.5, ENST00000605784.1, ENST00000603049.1
ENSG00000104951.15	IL4I1	IL4I1 P1	chr19	49896955	2.01885	0.926067	7.04478	1.34391e-09	1.68506e-07	11.6967	ENST00000391826.6, ENST00000593956.5
ENSG00000163154.5	TNFAIP8L2	TNFAIP8L2 P1	chr1	151156629	1.84369	0.776013	7.00362	1.59081e-09	1.96288e-07	11.5325	ENST00000368910.3
ENSG00000269553.1	ENSG00000269553	ENSG00000269553 P1	chr19	35330843	1.53188	1.06938	6.993	1.6615e-09	2.03712e-07	11.4902	ENST00000597110.1
ENSG00000106991.13	ENG	ENG P4	chr9	127854756	1.62343	0.402051	6.81269	3.47273e-09	3.92267e-07	10.7727	ENST00000373203.8, ENST00000344849.4
ENSG00000165434.7	PGM2L1	PGM2L1 P1	chr11	74398473	2.21011	0.629474	6.61226	7.85579e-09	8.07019e-07	9.97858	ENST00000298198.4, ENST00000622957.1
ENSG00000005187.11	ACSM3	ACSM3 P2	chr16	20674510	1.10771	0.137122	6.61171	7.87356e-09	8.07019e-07	9.97638	ENST00000501740.6, ENST00000614721.1, ENST00000561584.5
ENSG00000254286.5	ENSG00000254286	ENSG00000254286 P1	chr8	126557875	1.85125	0.390264	6.4623	1.44319e-08	1.412e-06	9.38731	ENST00000519880.5, ENST00000517773.5, ENST00000520512.1
ENSG00000274536.6	ENSG00000274536	ENSG00000274536 P1	chrX	66015461	1.25683	0.321753	6.33276	2.43547e-08	2.24111e-06	8.87887	ENST00000618234.4, ENST00000621933.1
ENSG00000230530.1	ENSG00000230530	ENSG00000230530 P1	chr3	45688882	1.06715	0.174363	6.23071	3.67264e-08	3.22659e-06	8.47995	ENST00000427644.1
ENSG00000068784.12	SRBD1	SRBD1 P3	chr2	45568021	1.43674	0.275215	6.18631	4.38931e-08	3.82156e-06	8.30689	ENST00000493649.1
ENSG00000231535.5	LINC00278	LINC00278 P1	chrY	3002912	1.14385	0.148572	5.98384	9.85871e-08	7.56368e-06	7.52181	ENST00000444263.5, ENST00000425031.1
ENSG00000111729.14	CLEC4A	CLEC4A P1	chr12	8123632	1.84141	0.459854	5.86562	1.57644e-07	1.12689e-05	7.0668	ENST00000229332.11, ENST00000345999.9, ENST00000352620.9, ENST00000360500.5, ENST00000641376.1
ENSG00000140682.18	TGFB1I1	TGFB1I1 P2	chr16	31472030	1.18748	0.146484	5.85158	1.66655e-07	1.17398e-05	7.01294	ENST00000567066.6, ENST00000394863.7, ENST00000567524.1, ENST00000563712.6, ENST00000561785.5, ENST00000569254.5, ENST00000565360.5, ENST00000562165.5, ENST00000564176.5, ENST00000569703.5, ENST00000361773.7, ENST00000562566.5, ENST00000394858.6, ENST00000567607.5, ENST00000568142.2, ENST00000564804.1
ENSG00000196653.11	ZNF502	ZNF502 P1	chr3	44712643	1.21923	0.250359	5.8266	1.83957e-07	1.2865e-05	6.91724	ENST00000449836.5, ENST00000436624.6, ENST00000296091.8, ENST00000411443.1
ENSG00000187922.13	LCN10	LCN10 P1	chr9	136743356	1.37354	0.284434	5.67104	3.39467e-07	2.13511e-05	6.32401	ENST00000494294.5, ENST00000341040.11, ENST00000406721.7, ENST00000497771.5, ENST00000527229.5, ENST00000532006.1, ENST00000529013.1, ENST00000474369.1
ENSG00000262823.1	ENSG00000262823	ENSG00000262823 P2	chr17	4486353	1.00749	0.232011	5.55997	5.24189e-07	3.07249e-05	5.90372	ENST00000576086.1
ENSG00000238057.8	ZEB2-AS1	ZEB2-AS1 P2	chr2	144519349	1.36686	0.416449	5.31458	1.3557e-06	7.19522e-05	4.98582	ENST00000609819.5, ENST00000610937.1
ENSG00000227039.6	ITGB2-AS1	ITGB2-AS1 P1	chr21	44921051	1.32413	1.08141	5.31402	1.35863e-06	7.2009e-05	4.98374	ENST00000441379.5, ENST00000609694.5, ENST00000609592.1, ENST00000610063.5, ENST00000608043.5, ENST00000429132.1
ENSG00000174944.8	P2RY14	P2RY14 P2	chr3	151278467	1.51009	0.270652	5.18105	2.25971e-06	0.000110876	4.49311	ENST00000309170.7, ENST00000494668.1
ENSG00000169583.12	CLIC3	CLIC3 P1	chr9	136995747	1.19426	0.259899	5.18039	2.26537e-06	0.000110876	4.4907	ENST00000480181.1
ENSG00000269834.5	ZNF528-AS1	ZNF528-AS1 P2	chr19	52397766	1.1275	0.213714	5.11591	2.89444e-06	0.000135111	4.25461	ENST00000601562.5, ENST00000596746.1, ENST00000598892.1
ENSG00000253891.1	ENSG00000253891	ENSG00000253891 P1	chr8	24177080	1.34094	0.309066	4.97486	4.92745e-06	0.000212357	3.7426	ENST00000521681.1
ENSG00000062370.16	ZNF112	ZNF112 P1	chr19	44356682	1.05622	0.149344	4.95122	5.38387e-06	0.000228971	3.65742	ENST00000354340.8, ENST00000337401.8, ENST00000587909.1, ENST00000592151.1
ENSG00000180549.7	FUT7	FUT7 P1	chr9	137033010	1.3787	0.442731	4.86413	7.45153e-06	0.00030199	3.34513	ENST00000314412.6
ENSG00000110448.10	CD5	CD5 P1	chr11	61102395	1.45843	0.367104	4.66181	1.57083e-05	0.000559716	2.62985	ENST00000347785.7, ENST00000544014.1
ENSG00000162526.6	TSSK3	TSSK3 P2	chr1	32352729	1.23046	0.28468	4.53764	2.46593e-05	0.000816099	2.1983	ENST00000574792.1
ENSG00000181617.5	FDCSP	FDCSP P1	chr4	70226071	1.24592	0.607159	4.43148	3.61037e-05	0.00110752	1.83412	ENST00000317987.5
ENSG00000028137.18	TNFRSF1B	TNFRSF1B P1	chr1	12167003	1.10679	0.430434	4.33042	5.16973e-05	0.00149698	1.49176	ENST00000536782.2, ENST00000376259.6, ENST00000492361.1
ENSG00000131398.13	KCNC3	KCNC3 P1	chr19	50329377	1.01804	0.423754	4.04995	0.000137088	0.00333835	0.565042	ENST00000376959.6, ENST00000477616.1
ENSG00000224557.7	HLA-DPB2	HLA-DPB2 P1	chr6	33112451	1.18469	0.550498	4.0491	0.000137486	0.00334595	0.562293	ENST00000435074.5, ENST00000470997.1
ENSG00000144935.14	TRPC1	TRPC1 P2	chr3	142780940	1.07584	0.299278	3.95497	0.00018931	0.00432465	0.259521	ENST00000480101.1
ENSG00000196345.12	ZKSCAN7	ZKSCAN7 P3	chr3	44565559	1.12688	0.632441	3.73263	0.000396661	0.00775781	-0.438024	ENST00000419137.2
ENSG00000150347.14	ARID5B	ARID5B P1	chr10	61901300	1.68703	3.29221	3.56851	0.000674526	0.0118306	-0.936106	ENST00000279873.11

## Sheet: CB
CB
geneId	SYMBOL	promoterName	chromosome	start	logFC	AveExpr	t	P.Value	adj.P.Val	B	transcriptId
ENSG00000110987.8	BCL7A	BCL7A P1	chr12	122019422	3.00073	2.51959	18.4028	1.0678e-27	5.17133e-24	52.3428	ENST00000538010.5, ENST00000261822.4, ENST00000432926.2
ENSG00000101144.12	BMP7	BMP7 P1	chr20	57173589	3.54282	0.706102	17.8623	5.52714e-27	2.37937e-23	50.7615	ENST00000476877.1
ENSG00000259084.6	ENSG00000259084	ENSG00000259084 P1	chr14	95663256	3.57593	1.7417	15.6348	6.94997e-24	1.03565e-20	43.859	ENST00000461160.5, ENST00000488933.5, ENST00000495847.5, ENST00000553913.2
ENSG00000262151.1	ENSG00000262151	ENSG00000262151 P1	chr16	10888752	2.8889	1.06836	15.4121	1.46645e-23	1.95918e-20	43.1336	ENST00000572017.1, ENST00000573071.1
ENSG00000147324.10	MFHAS1	MFHAS1 P3	chr8	8893645	2.6358	1.32991	15.1143	4.01849e-23	4.57919e-20	42.1533	ENST00000276282.6
ENSG00000175600.15	SUGCT	SUGCT P4	chr7	40808157	2.65938	0.579367	14.8772	9.04038e-23	9.72946e-20	41.3642	ENST00000460466.1
ENSG00000224187.1	ENSG00000224187	ENSG00000224187 P2	chr3	187976407	2.9869	1.18021	14.2845	7.07629e-22	6.8541e-19	39.359	ENST00000446091.1
ENSG00000090889.11	KIF4A	KIF4A P1	chrX	70290090	2.85004	1.11169	12.9908	7.3829e-20	4.76739e-17	34.8173	ENST00000374403.3, ENST00000485406.1
ENSG00000085117.11	CD82	CD82 P6	chr11	44604428	2.68928	1.51643	12.1931	1.44084e-18	6.41652e-16	31.9061	ENST00000530931.1
ENSG00000188610.12	FAM72B	FAM72B P1	chr1	121184340	2.48155	0.90761	11.9952	3.0491e-18	1.23056e-15	31.1708	ENST00000369390.7, ENST00000355228.8, ENST00000619376.4, ENST00000452190.2, ENST00000468129.2, ENST00000616749.1
ENSG00000184608.8	FAM167A-AS1	FAM167A-AS1 P3	chr8	11394124	2.25991	0.481657	11.7575	7.54642e-18	2.74996e-15	30.2815	ENST00000624614.1
ENSG00000171551.11	ECEL1	ECEL1 P2	chr2	232486653	2.2183	0.362899	11.6547	1.11948e-17	3.9075e-15	29.8943	ENST00000409941.1
ENSG00000182240.15	BACE2	BACE2 P4	chr21	41230118	1.97851	1.02184	11.0837	1.02178e-16	2.82771e-14	27.7224	ENST00000466122.5
ENSG00000175643.8	RMI2	RMI2 P3	chr16	11345431	2.70274	1.21446	10.9769	1.55202e-16	4.03567e-14	27.3116	ENST00000312499.5, ENST00000576027.1
ENSG00000125245.12	GPR18	GPR18 P1	chr13	99258428	2.24896	2.31862	10.7744	3.43811e-16	8.27366e-14	26.5298	ENST00000397470.4, ENST00000397473.6, ENST00000416594.1
ENSG00000109265.13	CRACD	CRACD P7	chr4	56316663	2.32408	0.587698	10.7311	4.07802e-16	9.57568e-14	26.362	ENST00000514330.1
ENSG00000253140.1	ENSG00000253140	ENSG00000253140 P1	chr8	48517089	1.9825	0.693894	10.7241	4.19274e-16	9.78575e-14	26.3347	ENST00000521359.1
ENSG00000267568.6	LOC105371899	LOC105371899 P2	chr17	76969156	1.98883	0.608506	10.5091	9.81416e-16	2.08923e-13	25.4984	ENST00000564292.5, ENST00000563583.1
ENSG00000171551.11	ECEL1	ECEL1 P1	chr2	232482458	1.9986	0.390743	10.4979	1.02599e-15	2.16037e-13	25.4548	ENST00000411860.5
ENSG00000137135.17	ARHGEF39	ARHGEF39 P2	chr9	35664828	2.07862	0.698889	10.3673	1.72414e-15	3.47917e-13	24.9443	ENST00000468876.1
ENSG00000224137.1	LINC01857	LINC01857 P1	chr2	207662375	2.51065	1.91093	10.1355	4.3501e-15	8.06412e-13	24.0339	ENST00000429730.1
ENSG00000156509.13	FBXO43	FBXO43 P1	chr8	100145800	1.63132	0.40495	9.9699	8.45107e-15	1.43609e-12	23.3806	ENST00000428847.2, ENST00000517806.5, ENST00000520987.1
ENSG00000260271.1	ENSG00000260271	ENSG00000260271 P1	chr6	90345219	1.69157	0.551233	9.8742	1.2419e-14	2.01744e-12	23.0018	ENST00000569865.1
ENSG00000101447.14	FAM83D	FAM83D P1	chr20	38926312	2.13667	0.747044	9.83436	1.45809e-14	2.31525e-12	22.8439	ENST00000619304.4, ENST00000619850.1
ENSG00000132718.8	SYT11	SYT11 P1	chr1	155859509	1.76234	1.33288	9.80945	1.61209e-14	2.53705e-12	22.7451	ENST00000368324.4
ENSG00000258947.6	TUBB3	TUBB3 P3	chr16	89923279	2.47123	1.27851	9.56517	4.32745e-14	6.10524e-12	21.7734	ENST00000625617.2, ENST00000315491.11, ENST00000553656.5, ENST00000556536.5, ENST00000554116.5, ENST00000554927.1, ENST00000557262.5, ENST00000557490.5, ENST00000555576.5, ENST00000554336.5, ENST00000555609.5, ENST00000553967.1
ENSG00000157890.17	MEGF11	MEGF11 P8	chr15	66128403	1.11666	0.153124	9.56207	4.38207e-14	6.12921e-12	21.7611	ENST00000395614.5
ENSG00000115163.14	CENPA	CENPA P2	chr2	26785997	2.39595	0.927655	9.53493	4.89162e-14	6.741e-12	21.6528	ENST00000335756.8, ENST00000472719.5, ENST00000233505.12, ENST00000419525.5, ENST00000460030.1
ENSG00000109674.3	NEIL3	NEIL3 P1	chr4	177309836	2.20986	0.594007	9.48981	5.87393e-14	7.87473e-12	21.4727	ENST00000264596.3, ENST00000513321.1
ENSG00000184261.4	KCNK12	KCNK12 P1	chr2	47570939	1.36796	0.322863	9.48045	6.10136e-14	8.15142e-12	21.4353	ENST00000327876.4, ENST00000493527.1
ENSG00000228382.1	ENSG00000228382	ENSG00000228382 P2	chr1	226675067	1.66241	0.498579	9.46034	6.62025e-14	8.57843e-12	21.355	ENST00000412918.1
ENSG00000166578.9	IQCD	IQCD P1	chr12	113221094	1.58472	0.570583	9.4187	7.84023e-14	9.8624e-12	21.1885	ENST00000299732.6, ENST00000416617.2, ENST00000546692.1
ENSG00000224610.1	ENSG00000224610	ENSG00000224610 P1	chrX	39299786	1.59521	0.367149	9.40253	8.37261e-14	1.04305e-11	21.1239	ENST00000438026.1
ENSG00000224184.5	MIR3681HG	MIR3681HG P1	chr2	11848622	1.83315	0.799295	9.27043	1.43309e-13	1.68254e-11	20.5949	ENST00000429878.1
ENSG00000151418.11	ATP6V1G3	ATP6V1G3 P1	chr1	198540735	1.27266	0.218333	9.17161	2.14398e-13	2.41472e-11	20.1985	ENST00000367382.5, ENST00000489986.1
ENSG00000161929.14	SCIMP	SCIMP P1	chr17	5234860	1.83873	1.97791	9.16796	2.1761e-13	2.42971e-11	20.1838	ENST00000574081.5, ENST00000399600.8, ENST00000571800.5, ENST00000574297.1
ENSG00000278023.5	RDM1	RDM1 P1	chr17	35930773	2.28155	0.821056	9.1179	2.66946e-13	2.9299e-11	19.9827	ENST00000616596.4, ENST00000620284.4, ENST00000619262.4, ENST00000615024.4, ENST00000617591.4, ENST00000618511.4, ENST00000619828.4, ENST00000612980.4, ENST00000615288.4, ENST00000619193.4, ENST00000619368.4, ENST00000619876.4, ENST00000613308.4, ENST00000615378.1, ENST00000639942.1
ENSG00000146233.7	CYP39A1	CYP39A1 P2	chr6	46637885	1.71186	0.466932	8.97359	4.81474e-13	5.11075e-11	19.4023	ENST00000480804.1
ENSG00000109255.11	NMU	NMU P1	chr4	55630462	1.82153	0.481436	8.92258	5.9326e-13	6.08076e-11	19.1968	ENST00000509371.1
ENSG00000267886.1	ENSG00000267886	ENSG00000267886 P1	chr19	23075201	1.61553	0.620533	8.84984	7.99164e-13	8.02145e-11	18.9036	ENST00000594318.1, ENST00000600223.1
ENSG00000196550.10	FAM72A	FAM72A P1	chr1	206202873	2.0942	0.724915	8.74312	1.23786e-12	1.16931e-10	18.4729	ENST00000367128.7, ENST00000341209.9, ENST00000431655.2, ENST00000481737.1, ENST00000607379.1
ENSG00000205837.7	LINC00487	LINC00487 P1	chr2	6731322	2.42307	1.22939	8.58283	2.39077e-12	2.12938e-10	17.8252	ENST00000412528.5, ENST00000424179.5
ENSG00000198650.10	TAT	TAT P2	chr16	71577130	1.49304	0.322058	8.53378	2.92483e-12	2.55007e-10	17.6268	ENST00000355962.4, ENST00000566094.5, ENST00000566010.1
ENSG00000183850.13	ZNF730	ZNF730 P3	chr19	23134187	1.67819	0.781744	8.5085	3.24518e-12	2.78594e-10	17.5246	ENST00000599195.1
ENSG00000144331.18	ZNF385B	ZNF385B P10	chr2	179861505	1.73614	0.303884	8.50489	3.29379e-12	2.80472e-10	17.5099	ENST00000410066.5
ENSG00000152785.6	BMP3	BMP3 P1	chr4	81030965	1.0946	0.148597	8.49574	3.42014e-12	2.89956e-10	17.4729	ENST00000282701.2
ENSG00000144485.10	HES6	HES6 P1	chr2	238240124	2.26286	0.539096	8.40098	5.05073e-12	4.12327e-10	17.0893	ENST00000272937.9, ENST00000409160.7, ENST00000409002.7, ENST00000409182.1, ENST00000417803.5, ENST00000409574.1, ENST00000409356.1, ENST00000450098.1
ENSG00000268119.5	LOC105372321	LOC105372321 P1	chr19	21463908	1.56313	0.665339	8.32478	6.9119e-12	5.29238e-10	16.7807	ENST00000596705.5, ENST00000597444.5, ENST00000594557.1, ENST00000600469.5, ENST00000599993.5, ENST00000593653.1
ENSG00000136982.5	DSCC1	DSCC1 P1	chr8	119856010	1.64549	0.892674	7.81904	5.55766e-11	3.42663e-09	14.7306	ENST00000313655.4, ENST00000521795.1
ENSG00000257275.6	ENSG00000257275	ENSG00000257275 P2	chr14	95715480	1.69047	0.865824	7.77453	6.677e-11	4.0295e-09	14.5502	ENST00000556386.1
ENSG00000213967.10	ZNF726	ZNF726 P1	chr19	23914876	1.74581	0.835654	7.77344	6.70714e-11	4.04139e-09	14.5457	ENST00000525354.6, ENST00000334589.9, ENST00000531821.6, ENST00000322487.11, ENST00000594466.5, ENST00000575986.1
ENSG00000161681.15	SHANK1	SHANK1 P6	chr19	50716938	1.00959	0.276488	7.7527	7.30593e-11	4.36762e-09	14.4617	ENST00000293441.5, ENST00000359082.3
ENSG00000269404.6	SPIB	SPIB P1	chr19	50418938	2.26931	2.43956	7.66587	1.04502e-10	6.08844e-09	14.1099	ENST00000439922.6, ENST00000595883.5, ENST00000599923.5, ENST00000594188.1, ENST00000597855.5, ENST00000596074.5, ENST00000594685.1, ENST00000270632.7
ENSG00000160505.15	NLRP4	NLRP4 P2	chr19	55857445	1.5265	1.1613	7.65454	1.09495e-10	6.3129e-09	14.064	ENST00000587891.5, ENST00000589437.1
ENSG00000257613.1	ENSG00000257613	ENSG00000257613 P1	chr12	70221862	1.05503	0.176097	7.59634	1.39175e-10	7.76974e-09	13.8283	ENST00000552998.1
ENSG00000263080.1	LOC105371083	LOC105371083 P1	chr16	11345211	1.48304	0.476116	7.27528	5.21755e-10	2.51429e-08	12.5301	ENST00000572913.1, ENST00000572706.1
ENSG00000176244.6	ACBD7	ACBD7 P2	chr10	15088776	1.70566	0.408216	7.23442	6.17167e-10	2.93367e-08	12.3652	ENST00000356189.5
ENSG00000179362.14	ENSG00000179362	ENSG00000179362 P2	chr15	45521836	1.15866	0.200938	7.15379	8.59396e-10	3.96859e-08	12.0402	ENST00000568669.1
ENSG00000213988.10	ZNF90	ZNF90 P1	chr19	20077994	1.69364	0.910001	7.14408	8.94341e-10	4.11036e-08	12.0011	ENST00000469078.5, ENST00000474284.1, ENST00000473524.5, ENST00000418063.2, ENST00000492328.1
ENSG00000103528.16	SYT17	SYT17 P6	chr16	19211157	1.39752	1.0083	7.1122	1.01935e-09	4.60837e-08	11.8727	ENST00000568433.1
ENSG00000251002.7	LOC105370401	LOC105370401 P3	chr14	22481289	1.51078	1.27615	7.10555	1.04752e-09	4.72471e-08	11.8459	ENST00000556777.1
ENSG00000263513.5	FAM72C	FAM72C P1	chr1	143971965	1.24283	0.293733	7.05578	1.28469e-09	5.65615e-08	11.6456	ENST00000584486.5, ENST00000369175.4
ENSG00000267123.5	SCAT1	SCAT1 P1	chr17	78630170	1.4622	0.320555	7.05531	1.28715e-09	5.66052e-08	11.6438	ENST00000590023.5
ENSG00000267041.5	ZNF850	ZNF850 P1	chr19	36772825	1.26355	0.723125	7.01757	1.50246e-09	6.46792e-08	11.492	ENST00000589390.5, ENST00000614887.4, ENST00000591344.1
ENSG00000231310.3	ENSG00000231310	ENSG00000231310 P1	chr3	177037405	1.46247	0.338522	6.91532	2.2833e-09	9.49188e-08	11.0814	ENST00000617758.1
ENSG00000227070.1	ENSG00000227070	ENSG00000227070 P1	chr1	51518309	1.25727	0.494496	6.90422	2.38927e-09	9.88996e-08	11.0369	ENST00000415031.1, ENST00000426017.1
ENSG00000138411.10	HECW2	HECW2 P1	chr2	196242255	1.23601	0.918836	6.81852	3.39106e-09	1.35307e-07	10.6935	ENST00000498146.1
ENSG00000164087.7	POC1A	POC1A P1	chr3	52154690	1.35463	0.737692	6.80758	3.54596e-09	1.41197e-07	10.6498	ENST00000296484.6, ENST00000394970.6, ENST00000474012.1
ENSG00000186871.6	ERCC6L	ERCC6L P1	chrX	72239047	1.48472	0.868506	6.4771	1.35927e-08	4.77456e-07	9.33321	ENST00000373657.2, ENST00000334463.3
ENSG00000131379.9	C3orf20	C3orf20 P2	chr3	14704355	1.35074	0.521704	6.4686	1.40687e-08	4.93282e-07	9.29951	ENST00000495387.1
ENSG00000140092.14	FBLN5	FBLN5 P1	chr14	91874816	1.39659	0.377051	6.44486	1.5487e-08	5.35261e-07	9.20548	ENST00000556961.1
ENSG00000226397.8	C12orf77	C12orf77 P1	chr12	24996919	1.06597	0.328553	6.35716	2.20721e-08	7.35308e-07	8.85872	ENST00000434912.3
ENSG00000163577.7	EIF5A2	EIF5A2 P1	chr3	170908693	1.02059	0.359282	6.22877	3.70134e-08	1.17065e-06	8.35305	ENST00000295822.6, ENST00000460117.5, ENST00000487522.5, ENST00000474096.5, ENST00000474417.1
ENSG00000267123.5	SCAT1	SCAT1 P2	chr17	78632057	1.04165	0.200313	6.19225	4.28588e-08	1.34129e-06	8.20969	ENST00000591384.5, ENST00000586185.1
ENSG00000129048.6	ACKR4	ACKR4 P1	chr3	132597237	1.96871	0.892984	6.07092	6.96639e-08	2.08583e-06	7.73497	ENST00000249887.2
ENSG00000197472.14	ZNF695	ZNF695 P1	chr1	247008093	1.14241	0.467131	6.06661	7.08731e-08	2.11712e-06	7.71816	ENST00000479214.5, ENST00000366504.6, ENST00000491337.6, ENST00000487338.6, ENST00000498046.2, ENST00000339986.7
ENSG00000159217.9	IGF2BP1	IGF2BP1 P1	chr17	48997412	1.09427	0.293014	5.99797	9.31912e-08	2.71066e-06	7.45079	ENST00000290341.7, ENST00000510023.5, ENST00000431824.2, ENST00000515586.5
ENSG00000245904.3	ENSG00000245904	ENSG00000245904 P1	chr12	92145573	1.71937	1.46311	5.95407	1.10983e-07	3.17807e-06	7.2802	ENST00000501008.2, ENST00000499685.2, ENST00000618125.1
ENSG00000125898.12	FAM110A	FAM110A P1	chr20	833715	1.22046	0.421748	5.90969	1.32375e-07	3.70575e-06	7.10816	ENST00000381941.7, ENST00000304189.6, ENST00000381939.1
ENSG00000225039.1	LINC01058	LINC01058 P1	chr13	30422237	1.32837	0.677374	5.90149	1.3675e-07	3.80895e-06	7.07643	ENST00000420694.1
ENSG00000106688.11	SLC1A1	SLC1A1 P3	chr9	4572335	1.30895	0.837407	5.83129	1.8058e-07	4.85861e-06	6.8052	ENST00000422398.1
ENSG00000162174.12	ASRGL1	ASRGL1 P1	chr11	62337448	1.15379	0.295664	5.77792	2.22949e-07	5.8168e-06	6.59967	ENST00000415229.6, ENST00000534183.5, ENST00000301776.9, ENST00000525496.1, ENST00000529226.3, ENST00000628829.2, ENST00000534571.5, ENST00000526096.2
ENSG00000159217.9	IGF2BP1	IGF2BP1 P3	chr17	49026392	1.06132	0.281481	5.72667	2.72823e-07	6.98628e-06	6.40288	ENST00000505562.1
ENSG00000071282.11	LMCD1	LMCD1 P1	chr3	8501707	1.34863	0.829465	5.72134	2.78599e-07	7.12479e-06	6.38246	ENST00000157600.7, ENST00000426878.2, ENST00000397386.7, ENST00000415597.5, ENST00000470776.1, ENST00000454244.4, ENST00000456506.2
ENSG00000203995.9	ZYG11A	ZYG11A P1	chr1	52842511	1.62259	0.669664	5.69458	3.09506e-07	7.83759e-06	6.27994	ENST00000612017.4, ENST00000371532.5, ENST00000371528.1
ENSG00000198959.11	TGM2	TGM2 P2	chr20	38165372	1.32032	0.553441	5.68784	3.17801e-07	8.00058e-06	6.25417	ENST00000361475.6, ENST00000468262.5, ENST00000474777.1
ENSG00000157470.11	FAM81A	FAM81A P3	chr15	59438173	1.07298	0.36963	5.63438	3.91926e-07	9.64726e-06	6.04996	ENST00000288228.9, ENST00000559628.5, ENST00000558513.1, ENST00000557914.5, ENST00000560474.5, ENST00000557895.5, ENST00000560022.1
ENSG00000119771.14	KLHL29	KLHL29 P3	chr2	23642392	1.13265	0.401553	5.54995	5.45064e-07	1.29241e-05	5.72885	ENST00000288548.5
ENSG00000172264.16	MACROD2	MACROD2 P4	chr20	15196858	1.25326	0.429979	5.54389	5.58092e-07	1.31926e-05	5.70586	ENST00000402914.5
ENSG00000176912.3	TYMSOS	TYMSOS P1	chr18	658340	1.16125	0.380477	5.43468	8.52981e-07	1.92027e-05	5.29323	ENST00000585033.1, ENST00000323813.3
ENSG00000136929.12	HEMGN	HEMGN P1	chr9	97938393	1.39341	0.711104	5.26329	1.65055e-06	3.45977e-05	4.65195	ENST00000616898.1
ENSG00000189308.10	LIN54	LIN54 P3	chr4	83012926	1.27083	0.657133	5.11842	2.86708e-06	5.61637e-05	4.11638	ENST00000510557.5, ENST00000505397.1, ENST00000509748.1
ENSG00000231205.11	ENSG00000231205	ENSG00000231205 P2	chr19	20424969	1.08997	0.866953	5.06982	3.44618e-06	6.60498e-05	3.93814	ENST00000542380.5, ENST00000541160.5, ENST00000615684.4, ENST00000600513.5, ENST00000597334.1, ENST00000596724.1
ENSG00000175920.16	DOK7	DOK7 P3	chr4	3485349	1.17838	0.619975	4.96475	5.11775e-06	9.38836e-05	3.55533	ENST00000513995.1
ENSG00000241490.1	LOC107986115	LOC107986115 P1	chr3	114214313	1.02094	0.391825	4.96297	5.15201e-06	9.44227e-05	3.54888	ENST00000481773.1, ENST00000493033.1
ENSG00000267521.1	ENSG00000267521	ENSG00000267521 P1	chr17	76958222	1.21067	0.66492	4.86471	7.43551e-06	0.000129883	3.19417	ENST00000591422.1
ENSG00000128274.15	A4GALT	A4GALT P2	chr22	42695633	1.46623	1.18652	4.78242	1.00867e-05	0.000169155	2.89969	ENST00000249005.2, ENST00000381278.3, ENST00000483026.1
ENSG00000251009.2	ENSG00000251009	ENSG00000251009 P1	chr4	25869550	1.00291	0.292097	4.66612	1.54632e-05	0.000245133	2.48767	ENST00000503085.1
ENSG00000228590.1	MIR4432HG	MIR4432HG P1	chr2	60353016	1.12542	0.503003	4.28026	6.16903e-05	0.000801175	1.1585	ENST00000457668.1
ENSG00000259332.3	ST20-MTHFS	ST20-MTHFS P2	chr15	79923754	1.00062	0.675163	4.02435	0.000149605	0.00170229	0.312551	ENST00000479961.1, ENST00000494999.1
ENSG00000101412.12	E2F1	E2F1 P1	chr20	33686404	1.04396	0.6118	3.69722	0.000445296	0.00420897	-0.722095	ENST00000343380.5
ENSG00000176406.22	RIMS2	RIMS2 P5	chr8	103912132	1.64057	1.06541	2.82391	0.00626524	0.0353545	-3.18179	ENST00000507677.5

## Sheet: CC
CC
geneId	SYMBOL	promoterName	chromosome	start	logFC	AveExpr	t	P.Value	adj.P.Val	B	transcriptId
ENSG00000125245.12	GPR18	GPR18 P1	chr13	99258428	3.13495	2.31862	15.0191	5.5611e-23	1.53899e-19	41.5604	ENST00000397470.4, ENST00000397473.6, ENST00000416594.1
ENSG00000161929.14	SCIMP	SCIMP P1	chr17	5234860	2.63489	1.97791	13.1376	4.30954e-20	5.96318e-17	35.1769	ENST00000574081.5, ENST00000399600.8, ENST00000571800.5, ENST00000574297.1
ENSG00000147100.10	SLC16A2	SLC16A2 P2	chrX	74521120	2.46712	0.470336	12.9985	7.17479e-20	8.9671e-17	34.6856	ENST00000590447.1
ENSG00000132718.8	SYT11	SYT11 P1	chr1	155859509	2.20644	1.33288	12.2814	1.03307e-18	1.00077e-15	32.1105	ENST00000368324.4
ENSG00000160505.15	NLRP4	NLRP4 P2	chr19	55857445	2.4492	1.1613	12.2814	1.03321e-18	1.00077e-15	32.1104	ENST00000587891.5, ENST00000589437.1
ENSG00000224137.1	LINC01857	LINC01857 P1	chr2	207662375	2.73593	1.91093	11.0449	1.18933e-16	7.67993e-14	27.5122	ENST00000429730.1
ENSG00000269404.6	SPIB	SPIB P1	chr19	50418938	2.88424	2.43956	9.74313	2.10673e-14	8.87208e-12	22.4784	ENST00000439922.6, ENST00000595883.5, ENST00000599923.5, ENST00000594188.1, ENST00000597855.5, ENST00000596074.5, ENST00000594685.1, ENST00000270632.7
ENSG00000142512.14	SIGLEC10	SIGLEC10 P1	chr19	51417803	1.92762	1.57466	9.61439	3.54537e-14	1.4161e-11	21.9715	ENST00000441969.7, ENST00000353836.9, ENST00000442846.7, ENST00000357375.4, ENST00000525998.5, ENST00000436984.6, ENST00000439889.6, ENST00000339313.9, ENST00000529627.1, ENST00000530476.1, ENST00000524527.1
ENSG00000258947.6	TUBB3	TUBB3 P3	chr16	89923279	2.47932	1.27851	9.59648	3.81191e-14	1.50703e-11	21.9009	ENST00000625617.2, ENST00000315491.11, ENST00000553656.5, ENST00000556536.5, ENST00000554116.5, ENST00000554927.1, ENST00000557262.5, ENST00000557490.5, ENST00000555576.5, ENST00000554336.5, ENST00000555609.5, ENST00000553967.1
ENSG00000227039.6	ITGB2-AS1	ITGB2-AS1 P1	chr21	44921051	2.04607	1.08141	9.44794	6.96211e-14	2.61884e-11	21.3142	ENST00000441379.5, ENST00000609694.5, ENST00000609592.1, ENST00000610063.5, ENST00000608043.5, ENST00000429132.1
ENSG00000104951.15	IL4I1	IL4I1 P1	chr19	49896955	2.3432	0.926067	9.40793	8.19067e-14	3.02228e-11	21.1559	ENST00000391826.6, ENST00000593956.5
ENSG00000253490.5	LINC02099	LINC02099 P1	chr8	29748309	1.9765	0.450031	9.18537	2.0269e-13	6.88862e-11	20.273	ENST00000522158.1, ENST00000523123.5, ENST00000517491.1
ENSG00000147100.10	SLC16A2	SLC16A2 P1	chrX	74421461	1.74666	0.369081	9.12637	2.57865e-13	8.68759e-11	20.0383	ENST00000587091.5, ENST00000636771.1
ENSG00000187957.7	DNER	DNER P1	chr2	229587177	1.87225	0.380441	8.99976	4.32595e-13	1.37381e-10	19.5341	ENST00000482831.1
ENSG00000147324.10	MFHAS1	MFHAS1 P3	chr8	8893645	1.56451	1.32991	8.97129	4.86024e-13	1.53094e-10	19.4206	ENST00000276282.6
ENSG00000269553.1	ENSG00000269553	ENSG00000269553 P1	chr19	35330843	1.70063	1.06938	8.93248	5.69699e-13	1.75178e-10	19.2657	ENST00000597110.1
ENSG00000105246.5	EBI3	EBI3 P2	chr19	4233031	2.30064	1.00498	8.79003	1.02121e-12	2.95268e-10	18.6968	ENST00000599339.1
ENSG00000166002.6	SMCO4	SMCO4 P3	chr11	93523367	1.32299	0.22657	8.27762	8.39361e-12	1.90177e-09	16.6429	ENST00000529714.5
ENSG00000175063.16	UBE2C	UBE2C P2	chr20	45813006	1.24862	0.980909	8.10103	1.73765e-11	3.71953e-09	15.9334	ENST00000372568.4
ENSG00000205837.7	LINC00487	LINC00487 P1	chr2	6731322	2.27711	1.22939	8.06584	2.00894e-11	4.16227e-09	15.7919	ENST00000412528.5, ENST00000424179.5
ENSG00000236039.2	LOC101927630	LOC101927630 P3	chr7	17524175	1.26131	0.190469	7.98913	2.7562e-11	5.65006e-09	15.4836	ENST00000636929.1
ENSG00000187912.11	CLEC17A	CLEC17A P1	chr19	14583084	1.66419	1.75414	7.83377	5.23013e-11	1.02341e-08	14.859	ENST00000547437.5, ENST00000339847.9, ENST00000417570.5, ENST00000551730.1
ENSG00000265222.1	ENSG00000265222	ENSG00000265222 P1	chr17	32523424	1.27392	0.407743	7.56089	1.61058e-10	2.7249e-08	13.7626	ENST00000578408.1
ENSG00000225302.2	ENSG00000225302	ENSG00000225302 P1	chr10	116849701	1.36994	0.509817	7.4716	2.32644e-10	3.67901e-08	13.4042	ENST00000453491.2
ENSG00000127124.14	HIVEP3	HIVEP3 P1	chr1	41579900	1.60581	0.815511	7.39453	3.19509e-10	4.89291e-08	13.095	ENST00000460604.1
ENSG00000106688.11	SLC1A1	SLC1A1 P3	chr9	4572335	1.65149	0.837407	7.35729	3.72408e-10	5.57088e-08	12.9457	ENST00000422398.1
ENSG00000236591.1	ENSG00000236591	ENSG00000236591 P1	chr6	149032573	1.56771	0.547094	7.23561	6.1414e-10	8.71584e-08	12.4583	ENST00000433442.1
ENSG00000136634.5	IL10	IL10 P1	chr1	206771199	1.60427	0.581328	6.97404	1.79565e-09	2.17409e-07	11.4134	ENST00000471071.1, ENST00000367099.3
ENSG00000262151.1	ENSG00000262151	ENSG00000262151 P1	chr16	10888752	1.29156	1.06836	6.89038	2.52838e-09	2.95058e-07	11.0802	ENST00000572017.1, ENST00000573071.1
ENSG00000188822.7	CNR2	CNR2 P1	chr1	23913362	1.55579	1.57373	6.81235	3.4776e-09	3.93965e-07	10.77	ENST00000374472.4
ENSG00000197705.9	KLHL14	KLHL14 P2	chr18	32773062	1.14111	0.376751	6.49696	1.25421e-08	1.24597e-06	9.52223	ENST00000359358.8, ENST00000358095.4
ENSG00000211776.2	ENSG00000211776	ENSG00000211776 P1	chr14	21712321	1.19567	0.31337	6.40274	1.83624e-08	1.72678e-06	9.15169	ENST00000390424.2
ENSG00000276471.1	ENSG00000276471	ENSG00000276471 P1	chr3	72084641	1.13924	0.368496	6.37012	2.0948e-08	1.90967e-06	9.02368	ENST00000618391.1
ENSG00000213967.10	ZNF726	ZNF726 P1	chr19	23914876	1.37832	0.835654	6.13713	5.34562e-08	4.28801e-06	8.11388	ENST00000525354.6, ENST00000334589.9, ENST00000531821.6, ENST00000322487.11, ENST00000594466.5, ENST00000575986.1
ENSG00000251002.7	LOC105370401	LOC105370401 P3	chr14	22481289	1.30451	1.27615	6.13542	5.3823e-08	4.30851e-06	8.10724	ENST00000556777.1
ENSG00000260271.1	ENSG00000260271	ENSG00000260271 P1	chr6	90345219	1.0478	0.551233	6.11635	5.80937e-08	4.60282e-06	8.03313	ENST00000569865.1
ENSG00000165810.16	BTNL9	BTNL9 P4	chr5	181053602	1.0169	0.360136	5.87479	1.52018e-07	1.04444e-05	7.10018	ENST00000506782.1, ENST00000512570.1
ENSG00000151778.10	SERP2	SERP2 P2	chr13	44373842	1.0789	0.853824	5.7985	2.05558e-07	1.36139e-05	6.80782	ENST00000379179.7, ENST00000493476.1
ENSG00000198959.11	TGM2	TGM2 P1	chr20	38133760	1.23544	0.637709	5.60249	4.43993e-07	2.5985e-05	6.06233	ENST00000469269.1
ENSG00000224187.1	ENSG00000224187	ENSG00000224187 P2	chr3	187976407	1.1602	1.18021	5.54851	5.48132e-07	3.09846e-05	5.85854	ENST00000446091.1
ENSG00000224184.5	MIR3681HG	MIR3681HG P1	chr2	11848622	1.07365	0.799295	5.42954	8.7012e-07	4.54339e-05	5.41189	ENST00000429878.1
ENSG00000226979.8	LTA	LTA P1	chr6	31572054	1.30267	1.00464	5.18978	2.18581e-06	9.56915e-05	4.52299	ENST00000454783.5, ENST00000489638.5, ENST00000418386.2, ENST00000471842.1
ENSG00000260186.5	ENSG00000260186	ENSG00000260186 P1	chr16	58421326	1.1316	0.507803	5.13386	2.70393e-06	0.000113246	4.31799	ENST00000562322.1, ENST00000561906.5, ENST00000567448.1
ENSG00000274443.4	C8orf89	C8orf89 P1	chr8	73259502	1.11897	0.391883	4.99788	4.51932e-06	0.000175448	3.82349	ENST00000624510.3, ENST00000613105.4, ENST00000625134.1
ENSG00000177699.4	LOC100129540	LOC100129540 P1	chr15	78978889	1.02255	0.338891	4.96599	5.09403e-06	0.00019365	3.70835	ENST00000316148.4
ENSG00000102780.16	DGKH	DGKH P5	chr13	42214507	1.02484	0.396308	4.9371	5.67621e-06	0.000210449	3.60431	ENST00000489851.1
ENSG00000267383.6	ENSG00000267383	ENSG00000267383 P3	chr19	20238460	1.05256	1.14266	4.93051	5.81776e-06	0.000215285	3.58063	ENST00000586657.1, ENST00000585498.1, ENST00000585816.1
ENSG00000116141.15	MARK1	MARK1 P1	chr1	220528183	1.44019	0.542047	4.91162	6.24317e-06	0.000228652	3.5128	ENST00000402574.5, ENST00000611084.4, ENST00000366918.8, ENST00000366917.5, ENST00000485104.1
ENSG00000144476.5	ACKR3	ACKR3 P2	chr2	236569641	1.24314	0.464613	4.9005	6.50749e-06	0.000235632	3.47295	ENST00000272928.3
ENSG00000235597.1	LINC01102	LINC01102 P1	chr2	104433267	1.11051	0.466567	4.81812	8.83881e-06	0.000298823	3.17887	ENST00000451400.1, ENST00000429464.1, ENST00000414442.1, ENST00000447380.1
ENSG00000170819.4	BFSP2	BFSP2 P2	chr3	133449066	1.06676	0.359341	4.73077	1.22009e-05	0.000389384	2.86961	ENST00000511434.1
ENSG00000115008.5	IL1A	IL1A P1	chr2	112784590	1.29355	0.517893	4.66944	1.52766e-05	0.000472717	2.65414	ENST00000263339.3
ENSG00000259332.3	ST20-MTHFS	ST20-MTHFS P2	chr15	79923754	1.1008	0.675163	4.42727	3.66502e-05	0.000947915	1.81729	ENST00000479961.1, ENST00000494999.1
ENSG00000237636.2	ENSG00000237636	ENSG00000237636 P1	chr13	19344825	1.18654	0.463262	4.39054	4.17745e-05	0.00105372	1.69241	ENST00000454044.1
ENSG00000185433.8	LINC00158	LINC00158 P1	chr21	25424709	1.331	0.60258	4.23288	7.28336e-05	0.00164444	1.16289	ENST00000440205.5

## Sheet: MEM
MEM
geneId	SYMBOL	promoterName	chromosome	start	logFC	AveExpr	t	P.Value	adj.P.Val	B	transcriptId
ENSG00000161929.14	SCIMP	SCIMP P1	chr17	5234860	2.32019	1.97791	12.2025	1.39092e-18	5.98775e-15	31.5269	ENST00000574081.5, ENST00000399600.8, ENST00000571800.5, ENST00000574297.1
ENSG00000171659.13	GPR34	GPR34 P1	chrX	41688973	2.55633	0.733935	11.7932	6.58296e-18	2.12542e-14	30.055	ENST00000378142.8, ENST00000378138.5, ENST00000620846.1
ENSG00000126353.3	CCR7	CCR7 P2	chr17	40565472	2.03252	0.665393	10.3092	2.17307e-15	3.38444e-12	24.5356	ENST00000246657.2, ENST00000578085.1
ENSG00000276231.4	PIK3R6	PIK3R6 P2	chr17	8867677	1.70951	0.353521	9.95008	9.15162e-15	1.14378e-11	23.1613	ENST00000613555.4, ENST00000611951.4, ENST00000619866.4
ENSG00000177494.5	ZBED2	ZBED2 P1	chr3	111595443	1.84913	0.779791	9.74963	2.05215e-14	2.20857e-11	22.3886	ENST00000317012.4
ENSG00000171657.5	GPR82	GPR82 P1	chrX	41724155	1.91863	1.11628	9.39419	8.66112e-14	7.80387e-11	21.0092	ENST00000302548.4
ENSG00000105492.15	SIGLEC6	SIGLEC6 P2	chr19	51531856	1.21535	0.194227	9.3186	1.17788e-13	1.00115e-10	20.7145	ENST00000346477.7, ENST00000359982.8, ENST00000436458.5, ENST00000343300.8, ENST00000425629.7, ENST00000391797.3, ENST00000496422.5, ENST00000489837.1
ENSG00000132718.8	SYT11	SYT11 P1	chr1	155859509	1.5688	1.33288	9.21071	1.82793e-13	1.50683e-10	20.2931	ENST00000368324.4
ENSG00000204475.9	NCR3	NCR3 P1	chr6	31592985	1.83424	0.951585	9.20439	1.87568e-13	1.51399e-10	20.2684	ENST00000495600.5, ENST00000491161.1, ENST00000340027.9, ENST00000376073.8, ENST00000376072.7, ENST00000376071.4
ENSG00000269404.6	SPIB	SPIB P1	chr19	50418938	2.55639	2.43956	9.1089	2.76931e-13	2.14588e-10	19.8946	ENST00000439922.6, ENST00000595883.5, ENST00000599923.5, ENST00000594188.1, ENST00000597855.5, ENST00000596074.5, ENST00000594685.1, ENST00000270632.7
ENSG00000276231.4	PIK3R6	PIK3R6 P1	chr17	8849794	1.35582	0.26032	8.86179	7.60982e-13	5.17254e-10	18.9245	ENST00000614407.1
ENSG00000125245.12	GPR18	GPR18 P1	chr13	99258428	1.7411	2.31862	8.79843	9.86617e-13	6.4789e-10	18.6752	ENST00000397470.4, ENST00000397473.6, ENST00000416594.1
ENSG00000028137.18	TNFRSF1B	TNFRSF1B P1	chr1	12167003	1.757	0.430434	8.3432	6.40704e-12	3.54621e-09	16.8779	ENST00000536782.2, ENST00000376259.6, ENST00000492361.1
ENSG00000142512.14	SIGLEC10	SIGLEC10 P1	chr19	51417803	1.43923	1.57466	7.57185	1.53949e-10	5.27842e-08	13.8207	ENST00000441969.7, ENST00000353836.9, ENST00000442846.7, ENST00000357375.4, ENST00000525998.5, ENST00000436984.6, ENST00000439889.6, ENST00000339313.9, ENST00000529627.1, ENST00000530476.1, ENST00000524527.1
ENSG00000244165.1	P2RY11	P2RY11 P1	chr19	10111538	1.38599	0.393949	7.52613	1.85858e-10	6.1546e-08	13.6395	ENST00000321826.4
ENSG00000188389.10	PDCD1	PDCD1 P2	chr2	241858908	1.74554	0.363505	7.49291	2.13103e-10	6.93822e-08	13.5079	ENST00000334409.9, ENST00000418831.1
ENSG00000268119.5	LOC105372321	LOC105372321 P1	chr19	21463908	1.3301	0.665339	7.47192	2.32338e-10	7.43943e-08	13.4247	ENST00000596705.5, ENST00000597444.5, ENST00000594557.1, ENST00000600469.5, ENST00000599993.5, ENST00000593653.1
ENSG00000180549.7	FUT7	FUT7 P1	chr9	137033010	1.72737	0.442731	7.39632	3.17154e-10	9.90954e-08	13.1254	ENST00000314412.6
ENSG00000110987.8	BCL7A	BCL7A P1	chr12	122019422	1.13428	2.51959	7.33749	4.04005e-10	1.22287e-07	12.8925	ENST00000538010.5, ENST00000261822.4, ENST00000432926.2
ENSG00000203710.10	CR1	CR1 P1	chr1	207496147	1.33768	1.41489	7.2857	4.99882e-10	1.50135e-07	12.6877	ENST00000367050.8, ENST00000367051.5, ENST00000367052.5, ENST00000367053.5, ENST00000400960.6, ENST00000530487.5, ENST00000534202.5, ENST00000367049.8, ENST00000434033.5, ENST00000436595.1, ENST00000450439.5, ENST00000529814.1
ENSG00000168675.18	LDLRAD4	LDLRAD4 P9	chr18	13611464	1.45715	0.587591	6.97045	1.82223e-09	4.71768e-07	11.4435	ENST00000587757.5, ENST00000585931.5, ENST00000590308.1, ENST00000586765.1, ENST00000592812.1
ENSG00000147324.10	MFHAS1	MFHAS1 P3	chr8	8893645	1.15178	1.32991	6.96654	1.85162e-09	4.75094e-07	11.4281	ENST00000276282.6
ENSG00000234906.9	APOC2	APOC2 P1	chr19	44945982	1.06667	0.239333	6.87625	2.67876e-09	6.61057e-07	11.0729	ENST00000252490.5, ENST00000592257.5, ENST00000591597.5
ENSG00000224184.5	MIR3681HG	MIR3681HG P1	chr2	11848622	1.27512	0.799295	6.80176	3.6311e-09	8.4749e-07	10.7804	ENST00000429878.1
ENSG00000245552.6	LOC101929295	LOC101929295 P3	chr11	95231733	1.14371	0.472201	6.61276	7.83987e-09	1.57382e-06	10.0405	ENST00000540692.1
ENSG00000136982.5	DSCC1	DSCC1 P1	chr8	119856010	1.31005	0.892674	6.56628	9.46876e-09	1.86222e-06	9.859	ENST00000313655.4, ENST00000521795.1
ENSG00000272917.1	ENSG00000272917	ENSG00000272917 P1	chr12	9642872	1.77038	0.503293	6.54381	1.03725e-08	1.99937e-06	9.77138	ENST00000573622.1
ENSG00000267383.6	ENSG00000267383	ENSG00000267383 P3	chr19	20238460	1.29027	1.14266	6.37524	2.05193e-08	3.48684e-06	9.11586	ENST00000586657.1, ENST00000585498.1, ENST00000585816.1
ENSG00000149212.11	SESN3	SESN3 P1	chr11	95231197	1.42114	1.14553	6.313	2.63744e-08	4.20515e-06	8.87473	ENST00000536441.6, ENST00000416495.6
ENSG00000224187.1	ENSG00000224187	ENSG00000224187 P2	chr3	187976407	1.24489	1.18021	6.27982	3.01441e-08	4.61622e-06	8.74642	ENST00000446091.1
ENSG00000101082.13	SLA2	SLA2 P1	chr20	36646216	1.49551	0.402851	6.27411	3.0845e-08	4.70496e-06	8.72435	ENST00000262866.8, ENST00000360672.2
ENSG00000188822.7	CNR2	CNR2 P1	chr1	23913362	1.34811	1.57373	6.22649	3.73538e-08	5.46127e-06	8.54049	ENST00000374472.4
ENSG00000230138.1	ENSG00000230138	ENSG00000230138 P1	chr1	53368245	1.14034	0.511154	6.21111	3.97337e-08	5.7657e-06	8.48119	ENST00000449958.1
ENSG00000137135.17	ARHGEF39	ARHGEF39 P2	chr9	35664828	1.14632	0.698889	6.03067	8.18041e-08	1.04948e-05	7.78807	ENST00000468876.1
ENSG00000204161.13	TMEM273	TMEM273 P3	chr10	49188585	1.75363	0.598525	5.85669	1.63313e-07	1.85011e-05	7.125	ENST00000374151.7, ENST00000374153.6, ENST00000474718.5, ENST00000453436.5, ENST00000374148.1, ENST00000470884.1
ENSG00000164087.7	POC1A	POC1A P1	chr3	52154690	1.09807	0.737692	5.82063	1.88349e-07	2.08497e-05	6.98827	ENST00000296484.6, ENST00000394970.6, ENST00000474012.1
ENSG00000136634.5	IL10	IL10 P1	chr1	206771199	1.24709	0.581328	5.7184	2.81837e-07	2.90412e-05	6.60206	ENST00000471071.1, ENST00000367099.3
ENSG00000109684.14	CLNK	CLNK P4	chr4	10684865	1.03531	0.47393	5.37661	1.06762e-06	8.91459e-05	5.32751	ENST00000226951.10
ENSG00000224137.1	LINC01857	LINC01857 P1	chr2	207662375	1.2369	1.91093	5.26699	1.62729e-06	0.000127369	4.92481	ENST00000429730.1
ENSG00000097021.19	ACOT7	ACOT7 P6	chr1	6394391	1.14613	0.565871	5.16141	2.43512e-06	0.000179707	4.54004	ENST00000608083.5, ENST00000377860.8, ENST00000418124.5, ENST00000545482.5, ENST00000361521.8
ENSG00000196550.10	FAM72A	FAM72A P1	chr1	206202873	1.15073	0.724915	5.06749	3.47666e-06	0.000233854	4.20045	ENST00000367128.7, ENST00000341209.9, ENST00000431655.2, ENST00000481737.1, ENST00000607379.1
ENSG00000106003.12	LFNG	LFNG P4	chr7	2519842	1.17574	0.648927	5.05513	3.64277e-06	0.00024167	4.15596	ENST00000222725.9, ENST00000359574.7
ENSG00000090889.11	KIF4A	KIF4A P1	chrX	70290090	1.03125	1.11169	4.95815	5.246e-06	0.000322109	3.80848	ENST00000374403.3, ENST00000485406.1
ENSG00000258947.6	TUBB3	TUBB3 P3	chr16	89923279	1.16917	1.27851	4.77339	1.04284e-05	0.000569069	3.15489	ENST00000625617.2, ENST00000315491.11, ENST00000553656.5, ENST00000556536.5, ENST00000554116.5, ENST00000554927.1, ENST00000557262.5, ENST00000557490.5, ENST00000555576.5, ENST00000554336.5, ENST00000555609.5, ENST00000553967.1
ENSG00000175643.8	RMI2	RMI2 P3	chr16	11345431	1.08945	1.21446	4.66717	1.5404e-05	0.000784096	2.78445	ENST00000312499.5, ENST00000576027.1
ENSG00000198959.11	TGM2	TGM2 P2	chr20	38165372	1.01132	0.553441	4.59547	2.00018e-05	0.000967479	2.53669	ENST00000361475.6, ENST00000468262.5, ENST00000474777.1
ENSG00000163823.3	CCR1	CCR1 P1	chr3	46208396	2.24371	1.07029	4.58097	2.10817e-05	0.00100567	2.48685	ENST00000296140.3
ENSG00000175920.16	DOK7	DOK7 P3	chr4	3485349	1.02094	0.619975	4.53713	2.47049e-05	0.00114631	2.33656	ENST00000513995.1
ENSG00000120162.9	MOB3B	MOB3B P2	chr9	27529781	1.02834	0.656182	4.52806	2.5527e-05	0.00117461	2.30556	ENST00000262244.5
ENSG00000115523.16	GNLY	GNLY P2	chr2	85694291	1.47469	0.623412	4.45944	3.26673e-05	0.00143013	2.07207	ENST00000263863.8, ENST00000489214.5, ENST00000482900.5, ENST00000464298.5, ENST00000470974.1, ENST00000489980.5, ENST00000524600.5, ENST00000533041.5, ENST00000534351.5, ENST00000409696.7, ENST00000491234.1, ENST00000531685.1, ENST00000526018.1
ENSG00000248871.1	TNFSF12-TNFSF13	TNFSF12-TNFSF13 P1	chr17	7549099	1.07783	0.515056	4.34038	4.99077e-05	0.0020121	1.67144	ENST00000293826.4
ENSG00000186810.7	CXCR3	CXCR3 P1	chrX	71618517	1.2037	0.481333	4.33942	5.00773e-05	0.00201321	1.66824	ENST00000373691.4, ENST00000373693.3
ENSG00000134955.11	SLC37A2	SLC37A2 P1	chr11	125063067	1.21955	0.483806	4.21484	7.75685e-05	0.00284325	1.25543	ENST00000403796.6, ENST00000532000.5, ENST00000526405.5, ENST00000308074.4
ENSG00000119927.13	GPAM	GPAM P3	chr10	112215377	1.01097	0.732249	4.20217	8.10681e-05	0.00293459	1.21385	ENST00000480130.5
ENSG00000101336.13	HCK	HCK P1	chr20	32052188	1.18069	0.595843	4.16273	9.29738e-05	0.00323576	1.0848	ENST00000538448.5, ENST00000375862.6, ENST00000486475.5, ENST00000629881.2, ENST00000262651.3, ENST00000520553.5, ENST00000518730.5, ENST00000375852.2, ENST00000470092.1, ENST00000534862.6, ENST00000639405.1
ENSG00000163599.14	CTLA4	CTLA4 P1	chr2	203867786	1.01852	0.256749	3.87071	0.000251232	0.00703813	0.151767	ENST00000302823.7, ENST00000295854.10, ENST00000472206.1, ENST00000487393.1
ENSG00000073861.2	TBX21	TBX21 P1	chr17	47733244	1.00693	0.395311	3.54567	0.000725481	0.0157099	-0.836244	ENST00000177694.1, ENST00000581328.1

## Sheet: TPC
TPC
geneId	SYMBOL	promoterName	chromosome	start	logFC	AveExpr	t	P.Value	adj.P.Val	B	transcriptId
ENSG00000144045.13	DQX1	DQX1 P2	chr2	74524256	2.12457	0.193867	14.7634	1.33719e-22	2.59369e-18	40.1621	ENST00000418139.5, ENST00000495597.1
ENSG00000151365.2	THRSP	THRSP P1	chr11	78063861	2.0356	0.188091	13.714	5.35094e-21	6.91055e-17	36.7278	ENST00000281030.2
ENSG00000131142.13	CCL25	CCL25 P1	chr19	8052767	2.19303	0.264285	12.1189	1.90756e-18	1.77457e-14	31.2052	ENST00000253451.8
ENSG00000081320.10	STK17B	STK17B P4	chr2	196176503	3.88618	2.49437	11.6413	1.17849e-17	6.7416e-14	29.4825	ENST00000409228.5, ENST00000420683.1
ENSG00000211645.2	ENSG00000211645	ENSG00000211645 P1	chr22	22327300	2.68568	0.651585	9.44421	7.0684e-14	1.24481e-10	21.1945	ENST00000390291.2
ENSG00000177337.7	ENSG00000177337	ENSG00000177337 P2	chr18	3594094	1.93292	0.508323	7.50877	1.99632e-10	7.22853e-08	13.569	ENST00000575606.5, ENST00000576606.5, ENST00000317114.1, ENST00000574411.5
ENSG00000123843.12	C4BPB	C4BPB P3	chr1	207094934	1.12149	0.135865	7.15077	8.70139e-10	2.29338e-07	12.154	ENST00000469326.1
ENSG00000117472.9	TSPAN1	TSPAN1 P4	chr1	46184867	1.6644	0.276785	6.68464	5.85265e-09	1.04016e-06	10.3226	ENST00000470318.1
ENSG00000254211.5	LINC01485	LINC01485 P2	chr5	173790942	2.19848	0.511437	6.58907	8.63195e-09	1.41112e-06	9.94935	ENST00000523617.5, ENST00000522731.1
ENSG00000233732.5	ENSG00000233732	ENSG00000233732 P1	chr16	32995048	3.41376	0.869769	6.4535	1.49549e-08	2.17825e-06	9.42162	ENST00000425181.3
ENSG00000271130.1	ENSG00000271130	ENSG00000271130 P1	chr16	33009175	2.09752	0.469972	6.40298	1.83445e-08	2.56584e-06	9.2255	ENST00000565407.2
ENSG00000254289.2	ENSG00000254289	ENSG00000254289 P1	chr14	106331563	1.10216	0.103598	6.22884	3.7003e-08	4.5858e-06	8.55209	ENST00000519182.2
ENSG00000242580.1	ENSG00000242580	ENSG00000242580 P1	chr2	90209873	1.6759	0.671346	6.09733	6.26858e-08	7.0397e-06	8.04644	ENST00000468879.1
ENSG00000196668.3	LINC00173	LINC00173 P1	chr12	116533422	1.51856	0.257215	6.0453	7.71659e-08	8.30424e-06	7.84715	ENST00000480237.1, ENST00000470091.1, ENST00000489452.1
ENSG00000112679.14	DUSP22	DUSP22 P3	chr6	319926	3.04798	1.15854	5.99051	9.60043e-08	9.9989e-06	7.63774	ENST00000603290.1, ENST00000605391.5
ENSG00000275896.5	PRSS2	PRSS2 P3	chr7	142772159	1.01592	0.111515	5.98194	9.9336e-08	1.02906e-05	7.60504	ENST00000618750.2
ENSG00000259303.5	ENSG00000259303	ENSG00000259303 P1	chr16	32847713	1.43378	0.246944	5.88862	1.43911e-07	1.39451e-05	7.24979	ENST00000567458.2
ENSG00000251002.7	LOC105370401	LOC105370401 P3	chr14	22481289	1.3647	1.27615	5.57839	4.87829e-07	3.86903e-05	6.08109	ENST00000556777.1
ENSG00000278263.2	ENSG00000278263	ENSG00000278263 P1	chr15	21742799	1.99808	0.573348	5.51457	6.25571e-07	4.77109e-05	5.84326	ENST00000622410.2
ENSG00000228863.8	ENSG00000228863	ENSG00000228863 P2	chr1	160673012	1.8278	0.414176	5.37559	1.07185e-06	7.28556e-05	5.32868	ENST00000443928.6, ENST00000588034.5
ENSG00000164850.14	GPER1	GPER1 P2	chr7	1086807	1.15554	0.433014	5.06159	3.55497e-06	0.000189455	4.18496	ENST00000413368.5, ENST00000397092.5, ENST00000297469.3
ENSG00000253359.1	ENSG00000253359	ENSG00000253359 P1	chr14	106397114	1.13409	0.155581	4.89424	6.6613e-06	0.000309455	3.58727	ENST00000518544.1
ENSG00000167186.10	COQ7	COQ7 P3	chr16	19078592	1.18484	0.361919	4.79843	9.50719e-06	0.000406478	3.24917	ENST00000567314.1, ENST00000569259.1
ENSG00000265690.7	ENSG00000265690	ENSG00000265690 P1	chr16	67163385	1.24316	0.198131	4.54825	2.37326e-05	0.00081733	2.38156	ENST00000580114.5, ENST00000518753.5, ENST00000518227.1
ENSG00000242534.2	ENSG00000242534	ENSG00000242534 P1	chr2	89959979	1.99822	0.600551	4.34458	4.91714e-05	0.00145538	1.69288	ENST00000453166.2
ENSG00000115884.10	SDC1	SDC1 P3	chr2	20225112	1.68996	3.3964	4.32819	5.21055e-05	0.00152591	1.63818	ENST00000254351.8, ENST00000403076.5, ENST00000447124.1
ENSG00000211957.2	ENSG00000211957	ENSG00000211957 P1	chr14	106389858	1.21946	0.396876	4.24573	6.96329e-05	0.00191202	1.36476	ENST00000390617.2
ENSG00000163328.13	GPR155	GPR155 P2	chr2	174487094	1.88115	1.48472	4.16328	9.27993e-05	0.00238581	1.09435	ENST00000614352.4, ENST00000392552.6, ENST00000392551.6, ENST00000295500.8, ENST00000497620.1
ENSG00000189339.11	SLC35E2B	SLC35E2B P2	chr1	1692728	1.6303	0.876945	4.14089	0.000100277	0.00250978	1.02145	ENST00000614300.4, ENST00000617444.4, ENST00000611123.1, ENST00000481276.1
ENSG00000077327.15	SPAG6	SPAG6 P1	chr10	22345445	1.26522	0.27684	4.04383	0.000139986	0.00324572	0.708025	ENST00000376603.6, ENST00000376624.7, ENST00000456231.6, ENST00000488555.5, ENST00000313311.10, ENST00000435326.5
ENSG00000259803.6	SLC22A31	SLC22A31 P1	chr16	89198867	1.47493	0.496763	3.95744	0.000187735	0.00404539	0.432804	ENST00000563595.6, ENST00000562916.1
ENSG00000163689.19	C3orf67	C3orf67 P2	chr3	58831739	1.14221	1.20137	3.49004	0.00086533	0.0124199	-0.990535	ENST00000486145.6, ENST00000495572.1
ENSG00000219626.8	FAM228B	FAM228B P7	chr2	24164256	1.19929	0.723993	3.31693	0.00148233	0.0183031	-1.48713	ENST00000611138.1
ENSG00000182463.15	TSHZ2	TSHZ2 P1	chr20	52972407	1.7263	1.18652	3.15251	0.00243463	0.0259927	-1.94209	ENST00000371497.9
ENSG00000124313.13	IQSEC2	IQSEC2 P4	chrX	53247007	1.11322	0.61682	3.05598	0.00323502	0.0318346	-2.20132	ENST00000639642.1
ENSG00000061656.9	SPAG4	SPAG4 P2	chr20	35616880	1.70066	2.32257	3.04675	0.00332327	0.0324161	-2.2258	ENST00000463973.5, ENST00000462896.1, ENST00000454819.1, ENST00000468248.5
ENSG00000165475.13	CRYL1	CRYL1 P2	chr13	20525857	1.36469	0.869395	2.95947	0.00427509	0.03912	-2.45444	ENST00000298248.11, ENST00000382812.5

## Sheet: BMPC
BMPC
geneId	SYMBOL	promoterName	chromosome	start	logFC	AveExpr	t	P.Value	adj.P.Val	B	transcriptId
ENSG00000166592.11	RRAD	RRAD P1	chr16	66923898	3.64537	0.297169	12.6569	2.53564e-19	3.63854e-16	33.3964	ENST00000567791.1
ENSG00000135116.9	HRK	HRK P3	chr12	116881441	2.37557	0.586263	9.69866	2.52129e-14	1.26863e-11	22.2855	ENST00000257572.5, ENST00000550505.5
ENSG00000254174.1	ENSG00000254174	ENSG00000254174 P1	chr14	106122709	3.18467	0.477604	9.27064	1.43189e-13	6.03011e-11	20.6003	ENST00000518307.1
ENSG00000117215.14	PLA2G2D	PLA2G2D P1	chr1	20119566	2.9558	0.320359	9.157	2.27565e-13	8.81679e-11	20.1506	ENST00000375105.7, ENST00000617227.1
ENSG00000270318.1	ENSG00000270318	ENSG00000270318 P1	chr16	33859352	3.02606	0.456678	8.287	8.07539e-12	1.82967e-09	16.6835	ENST00000565524.3
ENSG00000153208.16	MERTK	MERTK P2	chr2	111997370	4.24175	2.37996	8.07053	1.97045e-11	4.08251e-09	15.8166	ENST00000473065.1
ENSG00000271620.1	ENSG00000271620	ENSG00000271620 P1	chr16	33938799	3.19369	0.468017	7.74674	7.4875e-11	1.35762e-08	14.5193	ENST00000604106.1
ENSG00000135218.17	CD36	CD36 P10	chr7	80673376	3.27327	0.380947	7.62926	1.2152e-10	2.13039e-08	14.0487	ENST00000488048.1
ENSG00000178814.16	OPLAH	OPLAH P2	chr8	144060703	2.09106	0.178382	7.62071	1.25876e-10	2.19681e-08	14.0145	ENST00000618853.4
ENSG00000153162.8	BMP6	BMP6 P1	chr6	7726797	3.75607	2.54963	7.60591	1.33792e-10	2.28979e-08	13.9552	ENST00000283147.6
ENSG00000172322.13	CLEC12A	CLEC12A P2	chr12	9971415	2.47992	0.238408	7.52013	1.90505e-10	3.12752e-08	13.6119	ENST00000396507.7, ENST00000304361.8, ENST00000434319.6, ENST00000449959.6, ENST00000350667.4, ENST00000543839.1
ENSG00000205517.12	RGL3	RGL3 P3	chr19	11406943	2.30614	0.241515	7.48478	2.20363e-10	3.52799e-08	13.4704	ENST00000565895.1
ENSG00000039068.18	CDH1	CDH1 P8	chr16	68823245	2.52251	0.406823	7.46853	2.3561e-10	3.72591e-08	13.4054	ENST00000562118.1
ENSG00000116748.21	AMPD1	AMPD1 P4	chr1	114686999	4.64037	1.96191	7.21249	6.75347e-10	9.05385e-08	12.3825	ENST00000485564.3
ENSG00000055118.14	KCNH2	KCNH2 P2	chr7	150978315	2.30272	0.28222	7.18872	7.44592e-10	9.87962e-08	12.2877	ENST00000262186.9, ENST00000532957.5, ENST00000430723.4
ENSG00000183317.16	EPHA10	EPHA10 P3	chr1	37731573	2.69455	0.402605	7.18016	7.71228e-10	1.01981e-07	12.2535	ENST00000432874.7, ENST00000534097.5
ENSG00000103253.17	HAGHL	HAGHL P1	chr16	726936	1.36636	0.162971	6.95321	1.95544e-09	2.24146e-07	11.3501	ENST00000549114.5, ENST00000341413.8, ENST00000562187.1, ENST00000564537.5, ENST00000562141.5
ENSG00000121900.18	TMEM54	TMEM54 P1	chr1	32895587	2.34405	0.376491	6.51625	1.15991e-08	9.79074e-07	9.62287	ENST00000482771.1
ENSG00000103269.13	RHBDL1	RHBDL1 P1	chr16	675666	1.49219	0.115447	6.50734	1.20255e-08	1.00619e-06	9.58786	ENST00000352681.7, ENST00000561556.5, ENST00000450775.2
ENSG00000258792.4	LOC105370616	LOC105370616 P1	chr14	89631566	1.65607	0.121472	6.45719	1.47334e-08	1.18676e-06	9.39098	ENST00000550332.5
ENSG00000004939.13	SLC4A1	SLC4A1 P3	chr17	44268141	1.47408	0.118442	6.28137	2.99567e-08	2.14537e-06	8.70332	ENST00000262418.10, ENST00000399246.3, ENST00000497360.5, ENST00000498270.1
ENSG00000185442.12	FAM174B	FAM174B P4	chr15	92655958	1.39055	0.111684	6.19668	4.21036e-08	2.86186e-06	8.37366	ENST00000327355.5, ENST00000555748.5, ENST00000555613.1
ENSG00000081041.8	CXCL2	CXCL2 P1	chr4	74099293	2.64444	0.397772	6.13998	5.28507e-08	3.47059e-06	8.15355	ENST00000508487.2, ENST00000296031.4, ENST00000510048.1
ENSG00000100599.15	RIN3	RIN3 P2	chr14	92555840	1.36877	0.285064	6.07969	6.7265e-08	4.21702e-06	7.92012	ENST00000556385.5
ENSG00000197405.7	C5AR1	C5AR1 P3	chr19	47309874	1.70274	0.164682	5.99083	9.58824e-08	5.72398e-06	7.57714	ENST00000355085.3
ENSG00000159339.13	PADI4	PADI4 P2	chr1	17346034	1.64627	0.14011	5.91115	1.31611e-07	7.32357e-06	7.27083	ENST00000468945.1
ENSG00000242534.2	ENSG00000242534	ENSG00000242534 P1	chr2	89959979	3.35514	0.600551	5.82037	1.88543e-07	9.74701e-06	6.92334	ENST00000453166.2
ENSG00000240038.6	AMY2B	AMY2B P2	chr1	103561757	2.79724	0.607598	5.79689	2.06871e-07	1.03687e-05	6.83369	ENST00000435302.5
ENSG00000198732.10	SMOC1	SMOC1 P4	chr14	69994239	2.97539	2.16964	5.69684	3.06766e-07	1.43627e-05	6.45312	ENST00000557483.1
ENSG00000080200.9	CRYBG3	CRYBG3 P1	chr3	97822040	2.4263	2.03904	5.64587	3.74672e-07	1.69583e-05	6.26007	ENST00000389622.6
ENSG00000229228.1	LINC00582	LINC00582 P1	chr1	231612090	2.74156	1.67478	5.62674	4.03817e-07	1.8004e-05	6.18776	ENST00000448058.1
ENSG00000228363.2	ENSG00000228363	ENSG00000228363 P1	chr2	86562070	1.54029	0.119012	5.51733	6.18898e-07	2.53474e-05	5.77583	ENST00000597638.1, ENST00000439077.1
ENSG00000110921.13	MVK	MVK P2	chr12	109573793	2.11083	0.410648	5.49323	6.79705e-07	2.74317e-05	5.68546	ENST00000447878.6, ENST00000539696.5, ENST00000228510.7, ENST00000537237.5, ENST00000545774.5, ENST00000392727.7
ENSG00000100448.3	CTSG	CTSG P1	chr14	24576260	1.40321	0.10282	5.48306	7.07094e-07	2.83599e-05	5.64737	ENST00000552252.1, ENST00000216336.2
ENSG00000164920.9	OSR2	OSR2 P1	chr8	98944403	1.92478	0.246851	5.46802	7.49601e-07	2.97872e-05	5.59109	ENST00000520791.5, ENST00000457907.3, ENST00000523368.5, ENST00000297565.8, ENST00000520722.1, ENST00000521044.1, ENST00000435298.6, ENST00000522510.5
ENSG00000196422.10	PPP1R26	PPP1R26 P5	chr9	135483363	1.76869	0.292788	5.35259	1.17123e-06	4.29312e-05	5.16108	ENST00000401470.3
ENSG00000196169.14	KIF19	KIF19 P1	chr17	74326210	2.90649	0.852675	5.27726	1.56451e-06	5.41691e-05	4.88235	ENST00000551294.5, ENST00000389916.4, ENST00000551017.1, ENST00000359939.10, ENST00000547389.1
ENSG00000158286.12	RNF207	RNF207 P2	chr1	6206129	1.87143	0.337103	5.2031	2.07757e-06	6.83307e-05	4.60946	ENST00000484435.1, ENST00000377939.4
ENSG00000170458.13	CD14	CD14 P1	chr5	140633701	1.26476	0.12894	5.19006	2.18349e-06	7.10303e-05	4.56164	ENST00000302014.10, ENST00000401743.6, ENST00000498971.6, ENST00000519715.1, ENST00000512545.1
ENSG00000234072.1	ENSG00000234072	ENSG00000234072 P2	chr2	27357140	1.51451	0.162746	5.04973	3.71773e-06	0.000111486	4.05021	ENST00000453289.1, ENST00000412749.1
ENSG00000146426.17	TIAM2	TIAM2 P13	chr6	155252919	2.01178	0.914667	4.96477	5.11745e-06	0.000144302	3.7435	ENST00000537845.1
ENSG00000104833.11	TUBB4A	TUBB4A P1	chr19	6501787	1.15166	0.139877	4.89923	6.53854e-06	0.000175557	3.50847	ENST00000596291.1
ENSG00000198732.10	SMOC1	SMOC1 P3	chr14	69952137	2.9791	1.57149	4.89078	6.74783e-06	0.000180335	3.47827	ENST00000553839.1
ENSG00000111291.8	GPRC5D	GPRC5D P2	chr12	12952147	3.43026	2.49737	4.84514	7.99619e-06	0.000206399	3.3156	ENST00000541128.1
ENSG00000077943.7	ITGA8	ITGA8 P2	chr10	15644145	4.20686	2.31395	4.83946	8.16672e-06	0.000209683	3.29538	ENST00000468882.1
ENSG00000134508.12	CABLES1	CABLES1 P3	chr18	23135763	2.3491	0.594975	4.83753	8.22541e-06	0.000210839	3.28852	ENST00000256925.11, ENST00000582882.5, ENST00000583220.5, ENST00000580644.5, ENST00000578052.1
ENSG00000120594.16	PLXDC2	PLXDC2 P1	chr10	19816239	2.3979	0.367698	4.80352	9.32978e-06	0.000232608	3.16786	ENST00000377242.7, ENST00000377252.4
ENSG00000172232.9	AZU1	AZU1 P2	chr19	827836	1.21979	0.129855	4.69279	1.40255e-05	0.000323263	2.77777	ENST00000233997.3
ENSG00000256576.2	LINC02361	LINC02361 P1	chr12	132189695	1.12248	0.118586	4.66253	1.56675e-05	0.000353536	2.67194	ENST00000538731.2
ENSG00000134830.5	C5AR2	C5AR2 P2	chr19	47337114	1.30293	0.143948	4.63327	1.74321e-05	0.000382657	2.56995	ENST00000600626.1
ENSG00000144031.11	ANKRD53	ANKRD53 P2	chr2	70979007	1.4883	0.199843	4.62358	1.80583e-05	0.000393505	2.53624	ENST00000483334.1, ENST00000496088.1
ENSG00000242600.8	MBL1P	MBL1P P1	chr10	79920178	1.97432	0.504373	4.60099	1.96044e-05	0.000419411	2.45778	ENST00000480805.1, ENST00000497731.2
ENSG00000163736.3	PPBP	PPBP P1	chr4	73988197	2.53973	0.591569	4.55872	2.28506e-05	0.00047675	2.3115	ENST00000296028.3
ENSG00000141696.12	P3H4	P3H4 P3	chr17	41812199	1.83859	0.287846	4.45253	3.34853e-05	0.000648677	1.94712	ENST00000393928.5, ENST00000592026.1, ENST00000467164.1
ENSG00000171051.8	FPR1	FPR1 P2	chr19	51751909	1.48268	0.264817	4.44413	3.45075e-05	0.000662601	1.91847	ENST00000595042.5, ENST00000304748.4
ENSG00000250036.1	ENSG00000250036	ENSG00000250036 P1	chr2	89884740	2.00687	0.239193	4.40249	4.00352e-05	0.000744658	1.77697	ENST00000509129.1
ENSG00000144045.13	DQX1	DQX1 P3	chr2	74526336	1.00232	0.353444	4.39206	4.15487e-05	0.000765096	1.74165	ENST00000393951.6, ENST00000404568.3, ENST00000473508.1, ENST00000451518.1, ENST00000498552.1
ENSG00000131187.9	F12	F12 P1	chr5	177404472	1.61407	0.23226	4.28356	6.09785e-05	0.00103848	1.37681	ENST00000502854.5, ENST00000504406.5, ENST00000510358.5, ENST00000514943.1
ENSG00000172379.20	ARNT2	ARNT2 P3	chr15	80470243	2.12665	0.502871	4.18434	8.62557e-05	0.0013596	1.04764	ENST00000531595.3
ENSG00000112378.11	PERP	PERP P1	chr6	138107511	3.35086	1.6209	4.16481	9.23056e-05	0.00143626	0.983373	ENST00000421351.3
ENSG00000250251.6	ENSG00000250251	ENSG00000250251 P2	chr16	15133857	1.5096	0.447293	4.12675	0.000105297	0.00159112	0.858599	ENST00000546358.5, ENST00000540075.1
ENSG00000054523.17	KIF1B	KIF1B P8	chr1	10345621	2.09101	0.76494	4.09787	0.000116312	0.00172659	0.764391	ENST00000483340.1
ENSG00000142494.13	SLC47A1	SLC47A1 P4	chr17	19555509	2.59187	0.843277	4.08944	0.000119732	0.00176787	0.736962	ENST00000495425.6, ENST00000575377.5
ENSG00000134463.14	ECHDC3	ECHDC3 P1	chr10	11742366	1.53141	0.532507	4.05724	0.000133712	0.0019173	0.632476	ENST00000379215.8, ENST00000496136.5, ENST00000420401.5
ENSG00000129757.12	CDKN1C	CDKN1C P1	chr11	2885881	2.08904	0.617287	4.05193	0.000136159	0.00194734	0.615322	ENST00000380725.1, ENST00000414822.7, ENST00000440480.6, ENST00000430149.2, ENST00000471157.2
ENSG00000145075.11	ENSG00000145075	ENSG00000145075 P1	chr3	180616652	2.39043	0.843821	4.03196	0.00014577	0.00205612	0.550831	ENST00000473854.5, ENST00000489868.5
ENSG00000184110.14	EIF3C	EIF3C P1	chr16	28688558	2.60482	0.948013	3.98953	0.000168407	0.0023072	0.41444	ENST00000566501.5
ENSG00000261218.5	ENSG00000261218	ENSG00000261218 P1	chr16	81738248	1.11415	0.230804	3.97537	0.000176689	0.00239024	0.369106	ENST00000565674.1
ENSG00000170873.18	MTSS1	MTSS1 P10	chr8	124728429	2.0041	0.953175	3.94557	0.000195413	0.00257607	0.274042	ENST00000378017.7, ENST00000518547.5, ENST00000325064.9, ENST00000524243.5, ENST00000472084.2
ENSG00000128165.8	ADM2	ADM2 P1	chr22	50481556	1.62223	0.413835	3.89212	0.000233867	0.00296109	0.104663	ENST00000395738.2, ENST00000395737.1
ENSG00000134369.15	NAV1	NAV1 P4	chr1	201739868	2.06781	0.786243	3.88417	0.00024018	0.00302228	0.0795646	ENST00000367295.5
ENSG00000197496.5	SLC2A10	SLC2A10 P1	chr20	46709487	1.03866	0.148399	3.80112	0.000316602	0.00377679	-0.180437	ENST00000359271.3, ENST00000486000.2
ENSG00000135631.16	RAB11FIP5	RAB11FIP5 P3	chr2	73089655	1.87043	0.655682	3.72568	0.000405784	0.0045814	-0.413535	ENST00000493523.2
ENSG00000162415.6	ZSWIM5	ZSWIM5 P1	chr1	45206556	1.03482	0.134068	3.69449	0.000449277	0.00496627	-0.509031	ENST00000359600.5
ENSG00000138685.13	FGF2	FGF2 P1	chr4	122826708	2.37728	0.849482	3.60058	0.000608682	0.00629714	-0.793331	ENST00000264498.7, ENST00000614010.5, ENST00000608478.1
ENSG00000135736.5	CCDC102A	CCDC102A P2	chr16	57536599	1.07346	0.31643	3.58585	0.000638134	0.00652173	-0.837502	ENST00000258214.2
ENSG00000138621.11	PPCDC	PPCDC P3	chr15	75043275	2.12387	2.57617	3.44447	0.000998601	0.00928481	-1.25508	ENST00000563393.1, ENST00000564953.1
ENSG00000145087.12	STXBP5L	STXBP5L P3	chr3	120909571	1.43006	0.228316	3.44209	0.00100605	0.00933392	-1.262	ENST00000471262.1
ENSG00000143578.15	CREB3L4	CREB3L4 P1	chr1	153967534	1.29489	0.343957	3.42132	0.00107351	0.00978403	-1.32235	ENST00000477617.5
ENSG00000115255.10	REEP6	REEP6 P1	chr19	1490747	1.25323	0.339636	3.39404	0.00116862	0.0104578	-1.40123	ENST00000233596.7, ENST00000591735.2
ENSG00000008226.19	DLEC1	DLEC1 P4	chr3	38117043	1.34286	0.33635	3.39374	0.00116971	0.0104615	-1.4021	ENST00000478428.1
ENSG00000021762.19	OSBPL5	OSBPL5 P3	chr11	3102266	1.52575	0.389115	3.37329	0.00124621	0.0110135	-1.46091	ENST00000534454.5
ENSG00000135299.16	ANKRD6	ANKRD6 P1	chr6	89433170	1.35827	0.363788	3.34634	0.00135429	0.0117474	-1.53807	ENST00000369408.9, ENST00000520886.6, ENST00000339746.8, ENST00000447838.6
ENSG00000271270.5	TMCC1-AS1	TMCC1-AS1 P1	chr3	129893871	1.02031	0.290092	3.26859	0.0017178	0.0140856	-1.7582	ENST00000603884.5, ENST00000605830.5, ENST00000605698.1
ENSG00000233081.1	ENSG00000233081	ENSG00000233081 P1	chr9	91426238	1.13713	0.218781	3.25813	0.00177315	0.0144386	-1.78751	ENST00000442072.1
ENSG00000109787.12	KLF3	KLF3 P1	chr4	38664196	1.66699	1.73683	3.2376	0.00188683	0.0151666	-1.84491	ENST00000261438.9, ENST00000514033.1, ENST00000482150.2
ENSG00000100504.16	PYGL	PYGL P2	chr14	50915940	1.17325	0.274073	3.19445	0.00214827	0.0167842	-1.96463	ENST00000528757.2
ENSG00000072133.10	RPS6KA6	RPS6KA6 P3	chrX	84187907	1.19217	0.299343	3.14089	0.0025201	0.0189664	-2.11161	ENST00000262752.4, ENST00000460730.1
ENSG00000085465.12	OVGP1	OVGP1 P2	chr1	111423051	1.07693	0.423461	3.13852	0.00253791	0.0190929	-2.11809	ENST00000481495.1
ENSG00000180611.6	MB21D2	MB21D2 P1	chr3	192918161	2.07006	0.973945	3.0949	0.00288664	0.0211152	-2.23638	ENST00000392452.2
ENSG00000163947.11	ARHGEF3	ARHGEF3 P3	chr3	56916471	1.64691	0.854732	2.98976	0.00391933	0.0265484	-2.5164	ENST00000496106.5
ENSG00000154358.20	OBSCN	OBSCN P10	chr1	228334882	1.49838	0.455822	2.97633	0.00407349	0.0272671	-2.55163	ENST00000636476.1
ENSG00000271130.1	ENSG00000271130	ENSG00000271130 P1	chr16	33009175	1.22051	0.469972	2.97272	0.00411601	0.0274524	-2.56111	ENST00000565407.2
ENSG00000197863.8	ZNF790	ZNF790 P3	chr19	36838384	1.10321	0.514046	2.95341	0.00434979	0.0286418	-2.6115	ENST00000356725.8
ENSG00000155962.12	CLIC2	CLIC2 P1	chrX	155334657	2.17947	2.0138	2.94462	0.00446037	0.029216	-2.63438	ENST00000369449.6, ENST00000465553.5, ENST00000321926.4, ENST00000491205.1
ENSG00000236924.1	ENSG00000236924	ENSG00000236924 P1	chr9	6645956	1.02352	0.191795	2.93221	0.00462074	0.0299776	-2.66656	ENST00000413145.1
ENSG00000148498.15	PARD3	PARD3 P4	chr10	34815325	2.29454	1.27116	2.93192	0.00462458	0.0299974	-2.66732	ENST00000545260.5, ENST00000545693.5, ENST00000346874.8, ENST00000350537.8, ENST00000374788.7, ENST00000374789.7, ENST00000374790.7, ENST00000374794.7, ENST00000374776.5, ENST00000340077.9, ENST00000374773.5
ENSG00000178234.12	GALNT11	GALNT11 P6	chr7	152107250	1.58326	1.65356	2.86954	0.00551577	0.0342145	-2.82755	ENST00000491061.1
ENSG00000150051.13	MKX	MKX P1	chr10	27743545	1.59651	0.8695	2.86308	0.00561668	0.0346959	-2.84401	ENST00000460919.2
ENSG00000163625.15	WDFY3	WDFY3 P9	chr4	84896941	1.23731	0.370773	2.7556	0.0075639	0.0433707	-3.1133	ENST00000426414.6
ENSG00000136895.18	GARNL3	GARNL3 P14	chr9	127388412	1.23943	0.733808	2.74957	0.00768964	0.0439421	-3.12817	ENST00000463005.1
ENSG00000182511.11	FES	FES P5	chr15	90885340	1.11815	0.987033	2.74185	0.00785344	0.0445953	-3.14717	ENST00000497945.2

## Sheet: MM
MM
geneId	SYMBOL	promoterName	chromosome	start	logFC	AveExpr	t	P.Value	adj.P.Val	B	transcriptId
ENSG00000153162.8	BMP6	BMP6 P1	chr6	7726797	3.90076	2.54963	18.7915	3.3396e-28	6.95643e-26	53.9118	ENST00000283147.6
ENSG00000115884.10	SDC1	SDC1 P3	chr2	20225112	3.78603	3.3964	18.4054	1.05953e-27	2.12696e-25	52.7607	ENST00000254351.8, ENST00000403076.5, ENST00000447124.1
ENSG00000123094.15	RASSF8	RASSF8 P8	chr12	26065028	2.74531	1.53649	16.2415	9.37878e-25	1.28855e-22	45.987	ENST00000539545.1
ENSG00000198732.10	SMOC1	SMOC1 P4	chr14	69994239	3.54406	2.16964	16.143	1.29409e-24	1.7112e-22	45.6654	ENST00000557483.1
ENSG00000153208.16	MERTK	MERTK P2	chr2	111997370	3.52766	2.37996	15.9675	2.30387e-24	2.88871e-22	45.089	ENST00000473065.1
ENSG00000111291.8	GPRC5D	GPRC5D P1	chr12	12950384	5.02565	2.83399	15.8986	2.89324e-24	3.52502e-22	44.8614	ENST00000228887.5, ENST00000396333.3
ENSG00000080200.9	CRYBG3	CRYBG3 P1	chr3	97822040	2.79185	2.03904	15.4551	1.26896e-23	1.4007e-21	43.3836	ENST00000389622.6
ENSG00000017427.15	IGF1	IGF1 P2	chr12	102478651	3.10902	1.83019	14.4325	4.21504e-22	3.64526e-20	39.8807	ENST00000424202.6
ENSG00000111291.8	GPRC5D	GPRC5D P2	chr12	12952147	4.08626	2.49737	13.7309	5.03667e-21	3.64069e-19	37.3992	ENST00000541128.1
ENSG00000179104.8	TMTC2	TMTC2 P1	chr12	82686880	2.62153	1.9246	13.6444	6.86757e-21	4.84658e-19	37.0889	ENST00000551915.5, ENST00000321196.7, ENST00000548305.5, ENST00000546590.2
ENSG00000173376.13	NDNF	NDNF P2	chr4	121072518	3.78293	1.80677	13.3531	1.96615e-20	1.30216e-18	36.0365	ENST00000379692.8, ENST00000511408.1
ENSG00000135547.8	HEY2	HEY2 P2	chr6	125749580	2.26566	1.23984	12.3744	7.28472e-19	3.85573e-17	32.422	ENST00000368364.3
ENSG00000229228.1	LINC00582	LINC00582 P1	chr1	231612090	2.5151	1.67478	12.2803	1.03745e-18	5.40255e-17	32.0682	ENST00000448058.1
ENSG00000185737.12	NRG3	NRG3 P1	chr10	81875314	3.25517	1.65048	12.1714	1.56437e-18	7.91254e-17	31.6572	ENST00000372141.6, ENST00000404547.5
ENSG00000017427.15	IGF1	IGF1 P3	chr12	102480645	2.83218	1.63285	11.7436	7.96056e-18	3.63708e-16	30.0293	ENST00000456098.5, ENST00000337514.10, ENST00000392904.5, ENST00000392905.6, ENST00000307046.8
ENSG00000176105.13	YES1	YES1 P2	chr18	812357	2.2795	1.23714	11.4695	2.28377e-17	9.71266e-16	28.9749	ENST00000314574.4, ENST00000577611.1, ENST00000581960.1
ENSG00000019991.15	HGF	HGF P1	chr7	81762996	3.66928	1.79364	11.2656	5.03234e-17	1.97645e-15	28.1845	ENST00000453018.1
ENSG00000198722.14	UNC13B	UNC13B P4	chr9	35396538	2.32183	1.57377	11.2654	5.035e-17	1.97645e-15	28.184	ENST00000481299.1
ENSG00000165966.14	PDZRN4	PDZRN4 P2	chr12	41437683	2.62726	1.34864	11.241	5.53537e-17	2.15324e-15	28.0892	ENST00000539469.6, ENST00000298919.7
ENSG00000121807.5	CCR2	CCR2 P1	chr3	46353734	4.08672	3.17508	11.179	7.04704e-17	2.67153e-15	27.8477	ENST00000445132.2, ENST00000292301.4, ENST00000465202.1, ENST00000421659.1
ENSG00000077943.7	ITGA8	ITGA8 P1	chr10	15604270	3.90464	2.54293	10.9477	1.74031e-16	6.13058e-15	26.9435	ENST00000477064.1
ENSG00000128573.24	FOXP2	FOXP2 P5	chr7	114288019	2.47386	1.2227	10.69	4.79577e-16	1.57731e-14	25.9297	ENST00000635109.1, ENST00000634623.1
ENSG00000138738.10	PRDM5	PRDM5 P4	chr4	120821348	2.69286	1.40201	10.6047	6.7188e-16	2.16028e-14	25.5926	ENST00000502409.1, ENST00000507611.1
ENSG00000052795.12	FNIP2	FNIP2 P4	chr4	158832080	2.18347	1.51196	10.39	1.57532e-15	4.76257e-14	24.7406	ENST00000504715.1
ENSG00000225889.7	ENSG00000225889	ENSG00000225889 P4	chr2	64228423	3.11268	2.40636	10.205	3.29427e-15	9.5677e-14	24.0031	ENST00000449678.5, ENST00000436950.5, ENST00000451350.1
ENSG00000019991.15	HGF	HGF P2	chr7	81770198	3.57884	1.75045	10.1534	4.04932e-15	1.15443e-13	23.7968	ENST00000222390.9, ENST00000457544.6, ENST00000444829.6, ENST00000453411.5, ENST00000423064.6, ENST00000465234.1, ENST00000354224.10
ENSG00000198108.3	CHSY3	CHSY3 P1	chr5	129904472	2.87918	1.4142	9.9446	9.3554e-15	2.49117e-13	22.9599	ENST00000305031.4
ENSG00000155962.12	CLIC2	CLIC2 P1	chrX	155334657	3.07859	2.0138	9.89518	1.1413e-14	2.9837e-13	22.7613	ENST00000369449.6, ENST00000465553.5, ENST00000321926.4, ENST00000491205.1
ENSG00000157077.14	ZFYVE9	ZFYVE9 P3	chr1	52295895	2.05607	1.10736	9.82234	1.5305e-14	3.9218e-13	22.4681	ENST00000469134.1
ENSG00000109787.12	KLF3	KLF3 P1	chr4	38664196	2.08799	1.73683	9.64742	3.10176e-14	7.56291e-13	21.7624	ENST00000261438.9, ENST00000514033.1, ENST00000482150.2
ENSG00000234184.5	LINC01781	LINC01781 P2	chr1	80641284	4.12679	2.61147	9.59188	3.88356e-14	9.25367e-13	21.5379	ENST00000443565.1
ENSG00000064989.12	CALCRL	CALCRL P1	chr2	187448460	2.57259	1.37661	9.43483	7.34274e-14	1.67543e-12	20.9017	ENST00000392370.7, ENST00000409998.5, ENST00000410068.5, ENST00000447403.5, ENST00000410102.5, ENST00000474212.5, ENST00000485973.1, ENST00000461244.5, ENST00000479784.1
ENSG00000107984.9	DKK1	DKK1 P2	chr10	52314680	2.95794	1.55112	9.26553	1.46197e-13	3.17147e-12	20.2141	ENST00000467359.5, ENST00000494277.5
ENSG00000121989.14	ACVR2A	ACVR2A P2	chr2	147925687	1.62651	1.23119	9.25896	1.50163e-13	3.25206e-12	20.1874	ENST00000495775.1
ENSG00000144724.19	PTPRG	PTPRG P3	chr3	62243576	2.60851	1.40094	9.24566	1.58524e-13	3.42355e-12	20.1333	ENST00000485215.5, ENST00000468576.1
ENSG00000116748.21	AMPD1	AMPD1 P5	chr1	114695618	2.71941	2.18506	9.21291	1.81163e-13	3.87362e-12	20	ENST00000637080.1, ENST00000520113.6, ENST00000369538.3
ENSG00000283294.1	ENSG00000283294	ENSG00000283294 P1	chr18	14225224	2.37285	1.41502	9.19138	1.97787e-13	4.20585e-12	19.9124	ENST00000577614.2
ENSG00000125869.9	LAMP5	LAMP5 P1	chr20	9514358	4.47215	2.40821	9.06705	3.28568e-13	6.72479e-12	19.4058	ENST00000427562.6, ENST00000246070.2
ENSG00000116748.21	AMPD1	AMPD1 P4	chr1	114686999	2.42701	1.96191	8.97426	4.80164e-13	9.49156e-12	19.0272	ENST00000485564.3
ENSG00000138738.10	PRDM5	PRDM5 P5	chr4	120922870	2.40068	1.14659	8.96828	4.92051e-13	9.71168e-12	19.0028	ENST00000264808.7, ENST00000428209.6, ENST00000515109.5, ENST00000505484.5, ENST00000512845.5, ENST00000394435.2, ENST00000505033.1
ENSG00000175928.5	LRRN1	LRRN1 P1	chr3	3799437	1.93289	1.23165	8.9072	6.31806e-13	1.21966e-11	18.7533	ENST00000319331.3, ENST00000472075.1
ENSG00000145075.11	ENSG00000145075	ENSG00000145075 P2	chr3	180679500	1.8151	0.962686	8.79456	1.00241e-12	1.87259e-11	18.2928	ENST00000442201.6
ENSG00000176485.11	PLAAT3	PLAAT3 P3	chr11	63614369	2.23081	1.56325	8.78221	1.05448e-12	1.96508e-11	18.2423	ENST00000323646.9, ENST00000394613.3
ENSG00000143819.12	EPHX1	EPHX1 P3	chr1	225828843	2.1044	1.53567	8.77006	1.10834e-12	2.04972e-11	18.1926	ENST00000467015.1
ENSG00000116711.9	PLA2G4A	PLA2G4A P2	chr1	186854286	2.12723	1.09528	8.73146	1.29853e-12	2.36754e-11	18.0347	ENST00000466600.1
ENSG00000025039.14	RRAGD	RRAGD P2	chr6	89412270	2.32451	1.86607	8.61256	2.11587e-12	3.68934e-11	17.5478	ENST00000369415.8, ENST00000359203.3
ENSG00000120341.18	CRYZL2P-SEC16B	CRYZL2P-SEC16B P2	chr1	177936366	1.75613	0.838749	8.56435	2.57945e-12	4.43186e-11	17.3503	ENST00000495165.5
ENSG00000120341.18	SEC16B	SEC16B P2	chr1	177936366	1.75613	0.838749	8.56435	2.57945e-12	4.43186e-11	17.3503	ENST00000495165.5
ENSG00000107984.9	DKK1	DKK1 P1	chr10	52314296	2.39846	1.14553	8.45171	4.09917e-12	6.77552e-11	16.8885	ENST00000373970.3
ENSG00000137634.9	NXPE4	NXPE4 P1	chr11	114595762	2.38464	1.26673	8.44887	4.14733e-12	6.84637e-11	16.8769	ENST00000424261.6, ENST00000375478.3
ENSG00000115896.15	PLCL1	PLCL1 P3	chr2	198083749	1.72786	1.04485	8.4434	4.24168e-12	6.98129e-11	16.8544	ENST00000437704.3
ENSG00000283101.1	ENSG00000283101	ENSG00000283101 P1	chr10	79906605	1.82313	0.959571	8.40531	4.96146e-12	8.104e-11	16.6982	ENST00000634565.1
ENSG00000116711.9	PLA2G4A	PLA2G4A P1	chr1	186828953	1.90171	1.05474	8.37247	5.67966e-12	9.19569e-11	16.5635	ENST00000367466.3
ENSG00000105974.11	CAV1	CAV1 P3	chr7	116526277	2.41624	2.14123	8.3571	6.05052e-12	9.74319e-11	16.5005	ENST00000393468.1, ENST00000393467.1
ENSG00000157404.15	KIT	KIT P1	chr4	54657918	2.6145	1.28215	8.28399	8.17626e-12	1.28512e-10	16.2004	ENST00000412167.6, ENST00000288135.5, ENST00000514582.1
ENSG00000240498.6	CDKN2B-AS1	CDKN2B-AS1 P2	chr9	22046751	1.79273	1.38279	8.2586	9.07771e-12	1.41191e-10	16.0962	ENST00000421632.1
ENSG00000246695.7	ENSG00000246695	ENSG00000246695 P2	chr12	25958578	1.2508	0.677615	8.08652	1.84471e-11	2.71239e-10	15.39	ENST00000500276.6, ENST00000546134.5
ENSG00000283913.1	ENSG00000283913	ENSG00000283913 P1	chr10	79904898	1.63916	0.824036	8.04867	2.15626e-11	3.12775e-10	15.2346	ENST00000453174.7
ENSG00000164695.4	CHMP4C	CHMP4C P1	chr8	81732434	1.49328	0.803281	8.01198	2.50834e-11	3.60071e-10	15.084	ENST00000297265.4
ENSG00000018236.14	CNTN1	CNTN1 P4	chr12	40908354	2.95673	1.45332	8.00674	2.56312e-11	3.67118e-10	15.0625	ENST00000347616.5, ENST00000348761.2
ENSG00000035862.12	TIMP2	TIMP2 P1	chr17	78874150	2.08287	2.01552	8.00572	2.57393e-11	3.68259e-10	15.0583	ENST00000585421.5, ENST00000586057.5, ENST00000592761.2
ENSG00000061656.9	SPAG4	SPAG4 P2	chr20	35616880	2.3309	2.32257	7.92632	3.57093e-11	4.95354e-10	14.7324	ENST00000463973.5, ENST00000462896.1, ENST00000454819.1, ENST00000468248.5
ENSG00000169432.14	SCN9A	SCN9A P1	chr2	166305920	2.10467	1.00521	7.92486	3.59252e-11	4.97635e-10	14.7264	ENST00000472119.1
ENSG00000198948.11	MFAP3L	MFAP3L P2	chr4	170006975	2.35335	1.21976	7.92317	3.61759e-11	5.00929e-10	14.7195	ENST00000510306.1
ENSG00000119042.16	SATB2	SATB2 P2	chr2	199368943	1.54864	0.828289	7.91449	3.74935e-11	5.17877e-10	14.6839	ENST00000483346.2
ENSG00000080561.13	MID2	MID2 P3	chrX	107917502	1.78541	0.974258	7.89044	4.1403e-11	5.67829e-10	14.5852	ENST00000474517.1
ENSG00000118322.12	ATP10B	ATP10B P5	chr5	160685385	3.23855	1.60289	7.82793	5.35765e-11	7.19503e-10	14.3287	ENST00000326831.7
ENSG00000144724.19	PTPRG	PTPRG P1	chr3	61561569	2.06638	1.16034	7.81178	5.72639e-11	7.65309e-10	14.2624	ENST00000495879.1, ENST00000475527.1, ENST00000295874.14, ENST00000474889.5
ENSG00000111261.13	MANSC1	MANSC1 P1	chr12	12338674	1.96863	1.04461	7.79618	6.10688e-11	8.12517e-10	14.1984	ENST00000545735.1
ENSG00000175928.5	LRRN1	LRRN1 P2	chr3	3800871	1.7496	1.19122	7.75247	7.31264e-11	9.59434e-10	14.0192	ENST00000496115.1
ENSG00000105971.14	CAV2	CAV2 P6	chr7	116500044	1.75727	0.972834	7.74791	7.4516e-11	9.75684e-10	14.0004	ENST00000495841.1
ENSG00000155792.9	DEPTOR	DEPTOR P1	chr8	119873717	2.56238	1.83831	7.72942	8.04169e-11	1.04764e-09	13.9246	ENST00000523492.5, ENST00000286234.5
ENSG00000164627.17	KIF6	KIF6 P1	chr6	39431374	1.72519	0.927289	7.66613	1.04387e-10	1.33082e-09	13.6652	ENST00000394362.5, ENST00000229913.9
ENSG00000067715.13	SYT1	SYT1 P5	chr12	78977522	2.21051	1.19674	7.64914	1.11961e-10	1.41852e-09	13.5955	ENST00000549671.5, ENST00000551304.5
ENSG00000160746.12	ANO10	ANO10 P4	chr3	43622068	1.48982	1.03343	7.62014	1.26174e-10	1.58152e-09	13.4767	ENST00000292246.7, ENST00000350459.8, ENST00000396091.7, ENST00000414522.6, ENST00000451430.6, ENST00000427171.5, ENST00000428472.5, ENST00000456438.5
ENSG00000080224.17	EPHA6	EPHA6 P1	chr3	96814581	3.18407	1.71066	7.50071	2.06363e-10	2.48611e-09	12.9876	ENST00000470610.6, ENST00000389672.9, ENST00000506569.1
ENSG00000266997.2	ENSG00000266997	ENSG00000266997 P1	chr18	49837623	1.71925	1.1486	7.45389	2.50241e-10	2.96534e-09	12.796	ENST00000590532.2
ENSG00000165966.14	PDZRN4	PDZRN4 P3	chr12	41509551	1.79215	0.936172	7.42301	2.84162e-10	3.31614e-09	12.6697	ENST00000548316.1
ENSG00000168447.10	SCNN1B	SCNN1B P4	chr16	23348592	1.71425	1.76181	7.36472	3.61191e-10	4.14391e-09	12.4314	ENST00000564275.5, ENST00000568085.5, ENST00000568923.5, ENST00000566870.1
ENSG00000157404.15	KIT	KIT P2	chr4	54729292	2.31921	1.16083	7.33654	4.05586e-10	4.60748e-09	12.3162	ENST00000512959.1
ENSG00000181458.10	TMEM45A	TMEM45A P1	chr3	100492619	2.02646	1.43761	7.32816	4.19807e-10	4.75723e-09	12.282	ENST00000323523.8, ENST00000403410.5, ENST00000449609.1
ENSG00000197888.2	UGT2B17	UGT2B17 P1	chr4	68568527	2.13945	1.7372	7.25319	5.71354e-10	6.31931e-09	11.9759	ENST00000317746.2
ENSG00000079841.18	RIMS1	RIMS1 P6	chr6	72250414	1.21394	0.592613	7.19144	7.36329e-10	8.01126e-09	11.7241	ENST00000370420.8
ENSG00000265787.2	CYP4F35P	CYP4F35P P1	chr18	14337423	1.76018	0.867331	7.17433	7.89918e-10	8.54877e-09	11.6543	ENST00000582957.1, ENST00000636121.1
ENSG00000091972.18	CD200	CD200 P2	chr3	112332841	2.34084	2.08355	7.16136	8.33104e-10	8.95361e-09	11.6015	ENST00000607516.1, ENST00000498096.5, ENST00000473539.5, ENST00000315711.12, ENST00000383681.7, ENST00000478595.1
ENSG00000134716.9	CYP2J2	CYP2J2 P1	chr1	59913238	1.70702	0.86261	7.12864	9.52832e-10	1.01141e-08	11.4682	ENST00000492633.5
ENSG00000130522.5	JUND	JUND P1	chr19	18281622	1.83791	1.16212	7.07337	1.19528e-09	1.24724e-08	11.2433	ENST00000252818.4, ENST00000600972.1
ENSG00000196482.16	ESRRG	ESRRG P2	chr1	216723472	1.83502	0.876428	7.04891	1.32134e-09	1.36737e-08	11.1438	ENST00000391890.7, ENST00000366937.5, ENST00000408911.7, ENST00000475275.5, ENST00000469486.5, ENST00000459955.5, ENST00000481543.1, ENST00000469913.1
ENSG00000215218.3	UBE2QL1	UBE2QL1 P1	chr5	6448623	1.63843	1.10651	7.03627	1.3916e-09	1.43547e-08	11.0924	ENST00000399816.3
ENSG00000106034.17	CPED1	CPED1 P2	chr7	120989051	1.74969	0.889213	7.00458	1.58457e-09	1.61858e-08	10.9636	ENST00000428526.5, ENST00000495036.5, ENST00000450913.6, ENST00000520801.5
ENSG00000067715.13	SYT1	SYT1 P2	chr12	78864669	1.94523	1.03218	6.97628	1.77926e-09	1.80177e-08	10.8487	ENST00000261205.8, ENST00000457153.6
ENSG00000268163.1	ENSG00000268163	ENSG00000268163 P1	chr19	57456239	1.9905	1.4919	6.9684	1.83754e-09	1.85691e-08	10.8167	ENST00000601945.1
ENSG00000256948.1	ENSG00000256948	ENSG00000256948 P1	chr12	111850	2.73648	1.60716	6.94863	1.9924e-09	2.0019e-08	10.7365	ENST00000540226.1
ENSG00000165030.3	NFIL3	NFIL3 P1	chr9	91423862	1.62506	1.494	6.92108	2.23012e-09	2.2269e-08	10.6247	ENST00000297689.3
ENSG00000198948.11	MFAP3L	MFAP3L P3	chr4	170026430	1.92833	1.02124	6.89493	2.48183e-09	2.45483e-08	10.5187	ENST00000361618.3, ENST00000512698.1, ENST00000507601.1, ENST00000504999.1, ENST00000506764.1
ENSG00000112378.11	PERP	PERP P1	chr6	138107511	2.31905	1.6209	6.85714	2.89632e-09	2.82728e-08	10.3656	ENST00000421351.3
ENSG00000151320.10	AKAP6	AKAP6 P1	chr14	32329273	1.38789	0.738189	6.84564	3.03559e-09	2.94912e-08	10.319	ENST00000280979.8, ENST00000557354.5, ENST00000557102.1, ENST00000556037.1, ENST00000557272.1
ENSG00000128833.12	MYO5C	MYO5C P3	chr15	52256895	1.69143	1.3099	6.82227	3.33946e-09	3.22011e-08	10.2245	ENST00000558242.1
ENSG00000171502.14	COL24A1	COL24A1 P1	chr1	85744749	1.55261	0.754367	6.79627	3.71334e-09	3.54358e-08	10.1193	ENST00000473734.1
ENSG00000240771.6	ARHGEF25	ARHGEF25 P3	chr12	57613994	1.57926	1.19173	6.79304	3.76271e-09	3.58981e-08	10.1062	ENST00000471370.5, ENST00000469072.5, ENST00000466399.1, ENST00000484357.1
ENSG00000118804.8	STBD1	STBD1 P1	chr4	76306026	1.67223	1.13573	6.72309	5.00434e-09	4.66526e-08	9.82375	ENST00000237642.6
ENSG00000164181.13	ELOVL7	ELOVL7 P1	chr5	60787465	1.31424	0.627696	6.65895	6.49748e-09	5.91352e-08	9.56517	ENST00000504455.5
ENSG00000004799.7	PDK4	PDK4 P2	chr7	95589717	2.12139	1.06809	6.63778	7.08193e-09	6.39139e-08	9.4799	ENST00000498190.1
ENSG00000168772.10	CXXC4	CXXC4 P2	chr4	104494901	1.43066	0.683299	6.57799	9.0293e-09	7.95799e-08	9.23943	ENST00000394767.2, ENST00000466963.1
ENSG00000005187.11	ACSM3	ACSM3 P9	chr16	20785050	1.44881	1.16932	6.53464	1.07656e-08	9.34372e-08	9.06539	ENST00000569141.1
ENSG00000111490.12	TBC1D30	TBC1D30 P1	chr12	64781193	1.44289	0.894508	6.51409	1.17011e-08	1.00854e-07	8.98295	ENST00000456757.6, ENST00000544190.5
ENSG00000107562.16	CXCL12	CXCL12 P1	chr10	44385097	3.10671	1.5463	6.48759	1.30274e-08	1.11396e-07	8.87673	ENST00000374429.6, ENST00000395793.7, ENST00000395795.5, ENST00000374426.6, ENST00000343575.10, ENST00000395794.2, ENST00000488591.1
ENSG00000119042.16	SATB2	SATB2 P1	chr2	199329035	1.18045	0.60501	6.47596	1.36556e-08	1.16331e-07	8.83015	ENST00000473517.1
ENSG00000146938.14	NLGN4X	NLGN4X P7	chrX	6228863	2.03342	0.984003	6.45691	1.47503e-08	1.2497e-07	8.75388	ENST00000381095.7, ENST00000381092.1
ENSG00000109819.8	PPARGC1A	PPARGC1A P1	chr4	23829671	1.95037	0.945253	6.39082	1.92681e-08	1.59616e-07	8.4897	ENST00000514479.1
ENSG00000078081.7	LAMP3	LAMP3 P2	chr3	183162911	1.68745	1.10821	6.38736	1.95394e-08	1.61553e-07	8.47587	ENST00000265598.7, ENST00000470251.1
ENSG00000132359.14	RAP1GAP2	RAP1GAP2 P4	chr17	2991345	1.57302	1.55624	6.34698	2.2998e-08	1.8731e-07	8.31478	ENST00000574515.1
ENSG00000163328.13	GPR155	GPR155 P2	chr2	174487094	1.50322	1.48472	6.31485	2.61782e-08	2.11566e-07	8.18679	ENST00000614352.4, ENST00000392552.6, ENST00000392551.6, ENST00000295500.8, ENST00000497620.1
ENSG00000153046.17	CDYL	CDYL P6	chr6	4889992	1.58532	1.46498	6.28659	2.93344e-08	2.35307e-07	8.07432	ENST00000343762.5
ENSG00000000971.15	CFH	CFH P3	chr1	196736908	1.89049	0.902919	6.27665	3.05318e-08	2.43952e-07	8.0348	ENST00000470918.1
ENSG00000136235.15	GPNMB	GPNMB P7	chr7	23273269	1.40376	1.00507	6.27166	3.115e-08	2.48278e-07	8.015	ENST00000478451.1, ENST00000468723.1
ENSG00000008283.15	CYB561	CYB561 P3	chr17	63437949	1.41193	1.53791	6.24781	3.42863e-08	2.70973e-07	7.92024	ENST00000581573.5
ENSG00000073756.11	PTGS2	PTGS2 P1	chr1	186675869	2.17724	1.38307	6.24302	3.49535e-08	2.75679e-07	7.90121	ENST00000466691.1
ENSG00000163430.11	FSTL1	FSTL1 P1	chr3	120400089	2.06752	0.987471	6.24084	3.52607e-08	2.77615e-07	7.89256	ENST00000488318.1
ENSG00000187323.11	DCC	DCC P2	chr18	52752032	1.95562	0.946848	6.16334	4.81281e-08	3.68805e-07	7.5854	ENST00000412726.5, ENST00000578080.1, ENST00000580024.1, ENST00000582875.1, ENST00000304775.12, ENST00000579349.1, ENST00000581559.1, ENST00000579666.1, ENST00000582595.1
ENSG00000003436.15	TFPI	TFPI P1	chr2	187496976	1.6373	0.823148	6.13235	5.44901e-08	4.13386e-07	7.46286	ENST00000481389.1
ENSG00000173208.3	ABCD2	ABCD2 P1	chr12	39619751	1.71489	1.58256	6.10004	6.20098e-08	4.64972e-07	7.3353	ENST00000308666.3
ENSG00000142494.13	SLC47A1	SLC47A1 P7	chr17	19572797	1.73676	1.1432	6.02992	8.20512e-08	5.99923e-07	7.05906	ENST00000581558.1
ENSG00000169814.12	BTD	BTD P1	chr3	15601341	1.4096	1.16525	6.00546	9.04518e-08	6.55776e-07	6.96294	ENST00000427382.1, ENST00000494021.1, ENST00000417015.1, ENST00000449107.5, ENST00000303498.9, ENST00000480711.1, ENST00000471964.5, ENST00000467027.5, ENST00000437172.5
ENSG00000154553.13	PDLIM3	PDLIM3 P3	chr4	185525122	1.71952	0.886564	5.99068	9.59373e-08	6.90891e-07	6.90489	ENST00000512380.1
ENSG00000110492.15	MDK	MDK P2	chr11	46381655	2.15299	1.68416	5.9125	1.30903e-07	9.17957e-07	6.59862	ENST00000617138.4, ENST00000395569.8, ENST00000395566.8, ENST00000533283.5, ENST00000481047.1, ENST00000395565.5, ENST00000489525.5, ENST00000407067.1
ENSG00000177359.18	OVOS2	OVOS2 P1	chr12	31116460	1.98192	1.07673	5.90214	1.36398e-07	9.54591e-07	6.5581	ENST00000542925.5
ENSG00000162692.10	VCAM1	VCAM1 P1	chr1	100719742	1.98173	0.967888	5.88573	1.45567e-07	1.01352e-06	6.49401	ENST00000370119.8, ENST00000347652.6, ENST00000294728.6, ENST00000370115.1
ENSG00000088367.21	EPB41L1	EPB41L1 P9	chr20	36197880	1.26351	0.78905	5.87536	1.51676e-07	1.05164e-06	6.45352	ENST00000454226.5, ENST00000636016.1
ENSG00000250337.5	PURPL	PURPL P1	chr5	27472292	1.69903	0.811475	5.81216	1.94761e-07	1.3243e-06	6.20731	ENST00000512067.5, ENST00000510165.5, ENST00000503107.1, ENST00000505775.5, ENST00000514844.5
ENSG00000135047.14	CTSL	CTSL P1	chr9	87725519	1.38978	0.859975	5.79737	2.06473e-07	1.39853e-06	6.14983	ENST00000343150.9, ENST00000340342.10, ENST00000375894.9, ENST00000495822.1, ENST00000342020.5, ENST00000482054.1
ENSG00000145779.7	TNFAIP8	TNFAIP8 P2	chr5	119333175	1.40638	3.82332	5.78359	2.18021e-07	1.46992e-06	6.09627	ENST00000513374.1
ENSG00000112379.8	ARFGEF3	ARFGEF3 P1	chr6	138161921	1.15215	0.692793	5.69682	3.06796e-07	2.00616e-06	5.76018	ENST00000251691.4
ENSG00000000971.15	CFH	CFH P1	chr1	196651878	1.69411	0.809129	5.69507	3.08908e-07	2.01963e-06	5.75344	ENST00000367429.8, ENST00000630130.2, ENST00000496761.1, ENST00000359637.2
ENSG00000150051.13	MKX	MKX P1	chr10	27743545	1.33335	0.8695	5.68855	3.16923e-07	2.06819e-06	5.72825	ENST00000460919.2
ENSG00000158458.19	NRG2	NRG2 P3	chr5	140043299	1.40663	0.671824	5.64815	3.71343e-07	2.3931e-06	5.57243	ENST00000541337.5, ENST00000289422.11, ENST00000361474.5, ENST00000289409.8, ENST00000358522.7, ENST00000378238.5
ENSG00000164741.14	DLC1	DLC1 P1	chr8	13088739	1.4038	0.670472	5.63738	3.87343e-07	2.48505e-06	5.53097	ENST00000521730.1
ENSG00000088812.17	ATRN	ATRN P1	chr20	3471040	1.24627	1.68746	5.63637	3.88885e-07	2.49232e-06	5.52706	ENST00000262919.9, ENST00000446916.2
ENSG00000156298.12	TSPAN7	TSPAN7 P1	chrX	38561370	1.67677	0.825955	5.62611	4.04812e-07	2.58386e-06	5.48761	ENST00000378482.6, ENST00000471410.5, ENST00000480976.5, ENST00000475216.5, ENST00000286824.6
ENSG00000164181.13	ELOVL7	ELOVL7 P3	chr5	60844389	1.19767	0.572024	5.6229	4.09943e-07	2.61403e-06	5.47523	ENST00000508821.5, ENST00000425382.5, ENST00000505959.5, ENST00000507047.5, ENST00000514809.1
ENSG00000186854.10	LOC105374836	LOC105374836 P2	chr2	84842021	1.65972	1.12357	5.61773	4.18318e-07	2.65912e-06	5.45535	ENST00000496500.5
ENSG00000186854.10	TRABD2A	TRABD2A P2	chr2	84842021	1.65972	1.12357	5.61773	4.18318e-07	2.65912e-06	5.45535	ENST00000496500.5
ENSG00000223609.7	HBD	HBD P1	chr11	5234648	1.33956	0.680944	5.60776	4.34938e-07	2.75302e-06	5.41706	ENST00000292901.7, ENST00000380299.3, ENST00000417377.1
ENSG00000198478.7	SH3BGRL2	SH3BGRL2 P1	chr6	79631283	1.54253	0.782974	5.58289	4.79337e-07	3.00363e-06	5.32156	ENST00000369838.5
ENSG00000137460.8	FHDC1	FHDC1 P2	chr4	152942983	1.08936	0.520292	5.57598	4.92436e-07	3.07576e-06	5.29507	ENST00000260008.3
ENSG00000088899.14	LZTS3	LZTS3 P1	chr20	3168561	1.2551	0.825278	5.53911	5.68594e-07	3.50232e-06	5.15382	ENST00000329152.7
ENSG00000226751.2	ENSG00000226751	ENSG00000226751 P1	chr21	14763090	1.26578	1.50219	5.51981	6.12963e-07	3.74762e-06	5.08004	ENST00000435315.2
ENSG00000069667.15	RORA	RORA P2	chr15	60592541	1.53043	1.43536	5.51071	6.35041e-07	3.87221e-06	5.04529	ENST00000449337.6, ENST00000558234.1
ENSG00000135298.13	ADGRB3	ADGRB3 P4	chr6	69233034	1.59429	0.761452	5.49698	6.69876e-07	4.0597e-06	4.99287	ENST00000604969.1, ENST00000603207.1
ENSG00000114737.15	CISH	CISH P1	chr3	50611831	1.42941	1.3843	5.48768	6.94504e-07	4.19126e-06	4.95742	ENST00000491847.1, ENST00000443053.6, ENST00000348721.3
ENSG00000166833.19	NAV2	NAV2 P1	chr11	19350724	1.49451	0.779096	5.42734	8.77554e-07	5.17188e-06	4.72786	ENST00000360655.8
ENSG00000113594.9	LIFR	LIFR P2	chr5	38502675	1.38631	0.724617	5.4187	9.0742e-07	5.32764e-06	4.69503	ENST00000506003.5
ENSG00000173253.15	DMRT2	DMRT2 P2	chr9	1051614	1.23089	0.604022	5.39363	9.99749e-07	5.81334e-06	4.6	ENST00000302441.7, ENST00000259622.10, ENST00000358146.6
ENSG00000234290.2	ENSG00000234290	ENSG00000234290 P1	chr5	132473043	1.24709	0.802581	5.36863	1.10098e-06	6.35336e-06	4.50542	ENST00000443093.2
ENSG00000181826.9	RELL1	RELL1 P2	chr4	37686376	1.24883	1.14018	5.35425	1.16377e-06	6.67001e-06	4.45105	ENST00000314117.8, ENST00000454158.6
ENSG00000138449.10	SLC40A1	SLC40A1 P1	chr2	189580887	1.23942	0.91434	5.34563	1.20304e-06	6.87064e-06	4.41852	ENST00000261024.6, ENST00000479598.5, ENST00000418714.1
ENSG00000197822.10	OCLN	OCLN P4	chr5	69544692	1.06653	0.548377	5.32989	1.2782e-06	7.26456e-06	4.35913	ENST00000514370.5, ENST00000510666.1
ENSG00000170365.9	SMAD1	SMAD1 P7	chr4	145544178	1.95861	1.54294	5.32892	1.28296e-06	7.28949e-06	4.35548	ENST00000511125.1, ENST00000510948.1, ENST00000511255.1
ENSG00000249679.1	LOC105377590	LOC105377590 P1	chr4	185471516	1.21478	0.788569	5.32831	1.28598e-06	7.30557e-06	4.35318	ENST00000512874.1
ENSG00000136160.14	EDNRB	EDNRB P1	chr13	77918810	2.4295	1.16036	5.32453	1.30482e-06	7.40401e-06	4.33893	ENST00000334286.7, ENST00000626030.1
ENSG00000259815.1	ENSG00000259815	ENSG00000259815 P1	chr1	208628085	1.19775	0.771728	5.32125	1.32136e-06	7.48607e-06	4.32659	ENST00000567538.1
ENSG00000244731.7	C4A	C4A P4	chr6	31994408	1.74067	0.966809	5.27045	1.60587e-06	8.92908e-06	4.13555	ENST00000483974.5, ENST00000496659.1
ENSG00000244731.7	LOC110384692	LOC110384692 P4	chr6	31994408	1.74067	0.966809	5.27045	1.60587e-06	8.92908e-06	4.13555	ENST00000483974.5, ENST00000496659.1
ENSG00000150347.14	ARID5B	ARID5B P2	chr10	62049211	1.49177	3.92793	5.25439	1.70773e-06	9.43318e-06	4.07533	ENST00000309334.5
ENSG00000157680.15	DGKI	DGKI P5	chr7	137581928	1.44884	0.731068	5.24375	1.77875e-06	9.78643e-06	4.03543	ENST00000460662.2
ENSG00000169330.8	MINAR1	MINAR1 P2	chr15	79456096	1.26332	1.09297	5.23901	1.81126e-06	9.94551e-06	4.0177	ENST00000559272.1
ENSG00000246898.1	ENSG00000246898	ENSG00000246898 P1	chr16	66408524	1.02107	0.545192	5.22564	1.90622e-06	1.04256e-05	3.96768	ENST00000499966.1
ENSG00000205133.11	TRIQK	TRIQK P4	chr8	92966145	1.13973	1.09332	5.20309	2.07758e-06	1.12728e-05	3.88342	ENST00000521988.5, ENST00000537541.1, ENST00000518748.5, ENST00000523580.5, ENST00000520430.5, ENST00000517858.5, ENST00000517540.5, ENST00000378861.9, ENST00000524037.5, ENST00000521617.5, ENST00000520384.5, ENST00000519069.5, ENST00000524107.5, ENST00000517751.5, ENST00000522925.5, ENST00000522903.5, ENST00000523375.5, ENST00000523060.1, ENST00000519792.1
ENSG00000105971.14	CAV2	CAV2 P5	chr7	116499390	1.31938	0.788054	5.18378	2.23633e-06	1.20314e-05	3.81137	ENST00000222693.4, ENST00000343213.2, ENST00000393480.3
ENSG00000137198.9	GMPR	GMPR P1	chr6	16238580	1.15918	0.821477	5.18311	2.24205e-06	1.20564e-05	3.80887	ENST00000259727.4
ENSG00000066032.18	CTNNA2	CTNNA2 P14	chr2	80589339	1.23905	0.591787	5.16744	2.37994e-06	1.27184e-05	3.75049	ENST00000467892.1
ENSG00000189184.11	PCDH18	PCDH18 P2	chr4	137532494	1.00797	0.481418	5.15006	2.54257e-06	1.35166e-05	3.68583	ENST00000344876.8, ENST00000412923.6, ENST00000507846.5, ENST00000511115.5, ENST00000510305.5, ENST00000611581.1
ENSG00000276759.2	LOC100506422	LOC100506422 P1	chr9	26066675	1.83093	1.23399	5.13927	2.64888e-06	1.40299e-05	3.64577	ENST00000612217.2
ENSG00000091181.19	IL5RA	IL5RA P1	chr3	3110374	1.13411	0.655001	5.11933	2.85717e-06	1.49977e-05	3.57176	ENST00000418488.6, ENST00000446632.6, ENST00000438560.5, ENST00000256452.7, ENST00000383846.5, ENST00000311981.12, ENST00000430514.6, ENST00000456302.5, ENST00000427088.1, ENST00000466722.1
ENSG00000155495.8	MAGEC1	MAGEC1 P2	chrX	141904802	1.74163	0.831821	5.09206	3.16814e-06	1.64937e-05	3.47078	ENST00000406005.2
ENSG00000120256.9	LRP11	LRP11 P1	chr6	149836199	1.10824	0.632057	5.09201	3.1687e-06	1.64944e-05	3.4706	ENST00000463728.1
ENSG00000235366.2	ENSG00000235366	ENSG00000235366 P1	chr13	45701184	1.37951	0.890167	5.08497	3.25433e-06	1.6888e-05	3.44454	ENST00000435067.2
ENSG00000053524.12	MCF2L2	MCF2L2 P2	chr3	183207700	1.14409	0.774203	5.07005	3.44316e-06	1.77561e-05	3.38943	ENST00000468976.5
ENSG00000103855.17	CD276	CD276 P8	chr15	73709565	1.14773	0.865265	5.02007	4.15747e-06	2.10338e-05	3.20529	ENST00000559978.1
ENSG00000258818.3	RNASE4	RNASE4 P1	chr14	20684100	1.09188	1.24072	5.01416	4.25099e-06	2.14454e-05	3.18357	ENST00000555835.2, ENST00000397995.2
ENSG00000249948.6	GBA3	GBA3 P1	chr4	22692914	1.91769	1.27953	4.97969	4.83891e-06	2.40987e-05	3.05712	ENST00000610628.4, ENST00000613293.4, ENST00000508166.5, ENST00000503442.1
ENSG00000268193.5	ENSG00000268193	ENSG00000268193 P1	chr19	18934397	1.83739	1.54968	4.9782	4.86614e-06	2.42238e-05	3.05164	ENST00000593484.1, ENST00000596918.5
ENSG00000101439.8	CST3	CST3 P1	chr20	23638026	2.00495	2.12535	4.96742	5.06687e-06	2.51455e-05	3.0122	ENST00000398411.5, ENST00000376925.7
ENSG00000163053.10	SLC16A14	SLC16A14 P3	chr2	230068999	1.11555	0.928418	4.93942	5.62704e-06	2.76633e-05	2.90989	ENST00000295190.8, ENST00000457406.5, ENST00000436869.1
ENSG00000075643.5	MOCOS	MOCOS P2	chr18	36256847	1.4028	0.842173	4.93241	5.7766e-06	2.8341e-05	2.88431	ENST00000588132.1
ENSG00000165507.8	DEPP1	DEPP1 P1	chr10	44978810	1.65962	1.73756	4.91165	6.24232e-06	3.03949e-05	2.80869	ENST00000496638.1, ENST00000298295.3, ENST00000448778.1
ENSG00000154429.10	CCSAP	CCSAP P2	chr1	229342517	1.23721	1.47107	4.90698	6.35214e-06	3.0856e-05	2.79169	ENST00000366687.5
ENSG00000133878.8	DUSP26	DUSP26 P1	chr8	33597807	1.30619	0.954688	4.89454	6.65394e-06	3.21447e-05	2.74644	ENST00000522982.1
ENSG00000154188.9	ANGPT1	ANGPT1 P5	chr8	107498055	1.05239	0.559438	4.8901	6.7649e-06	3.26104e-05	2.73031	ENST00000517746.5, ENST00000297450.7
ENSG00000122012.13	SV2C	SV2C P1	chr5	76083172	1.1639	0.555892	4.83465	8.31352e-06	3.92516e-05	2.52945	ENST00000502798.6, ENST00000322285.7
ENSG00000163412.12	EIF4E3	EIF4E3 P1	chr3	71725375	1.04501	1.06708	4.83352	8.3486e-06	3.94029e-05	2.52535	ENST00000425534.7
ENSG00000271615.1	ENSG00000271615	ENSG00000271615 P1	chr2	57755428	1.47774	1.04994	4.82178	8.71976e-06	4.09451e-05	2.48299	ENST00000605503.1
ENSG00000235823.2	OLMALINC	OLMALINC P1	chr10	100373513	1.09809	1.2757	4.78782	9.88733e-06	4.57566e-05	2.36064	ENST00000641708.1, ENST00000641087.1, ENST00000608396.2, ENST00000641571.1, ENST00000641799.1, ENST00000454935.1
ENSG00000188107.14	EYS	EYS P2	chr6	64066376	1.06869	0.510421	4.75431	1.11884e-05	5.10219e-05	2.24034	ENST00000398580.3
ENSG00000257261.5	ENSG00000257261	ENSG00000257261 P1	chr12	46383679	1.19053	1.44851	4.70647	1.33394e-05	5.98173e-05	2.06932	ENST00000551503.5
ENSG00000163519.13	TRAT1	TRAT1 P1	chr3	108822698	1.4948	0.862952	4.68231	1.45742e-05	6.47771e-05	1.98326	ENST00000295756.10, ENST00000484927.5, ENST00000426646.1, ENST00000493604.5, ENST00000478830.1
ENSG00000166741.7	NNMT	NNMT P3	chr11	114295825	1.1914	0.621466	4.67204	1.51321e-05	6.6988e-05	1.94676	ENST00000299964.3, ENST00000546313.1
ENSG00000186652.9	PRG2	PRG2 P1	chr11	57390657	1.26365	0.619262	4.67002	1.5244e-05	6.74449e-05	1.9396	ENST00000311862.9, ENST00000533605.5, ENST00000525955.1, ENST00000530105.1
ENSG00000118777.10	ABCG2	ABCG2 P1	chr4	88158912	1.38669	0.937962	4.6582	1.59174e-05	7.01357e-05	1.8976	ENST00000237612.7, ENST00000505480.5
ENSG00000155495.8	MAGEC1	MAGEC1 P1	chrX	141903894	1.44748	0.691333	4.63653	1.72266e-05	7.53476e-05	1.82082	ENST00000285879.4
ENSG00000116985.11	BMP8B	BMP8B P1	chr1	39788861	1.13096	1.12878	4.60738	1.91549e-05	8.29018e-05	1.71781	ENST00000372827.7
ENSG00000138646.8	HERC5	HERC5 P1	chr4	88457117	1.03597	0.95031	4.59936	1.97208e-05	8.50851e-05	1.68954	ENST00000264350.7
ENSG00000140937.13	CDH11	CDH11 P3	chr16	64998629	1.04207	0.497707	4.59021	2.03873e-05	8.75704e-05	1.65729	ENST00000569128.1
ENSG00000115380.19	EFEMP1	EFEMP1 P1	chr2	55917780	1.20957	0.577706	4.57441	2.15891e-05	9.21495e-05	1.60171	ENST00000634374.1
ENSG00000169933.13	FRMPD4	FRMPD4 P2	chrX	12498673	1.03377	0.493742	4.55515	2.31478e-05	9.80365e-05	1.53409	ENST00000616992.1
ENSG00000131724.10	IL13RA1	IL13RA1 P2	chrX	118749703	1.02697	1.33511	4.48369	2.9946e-05	0.000123314	1.2845	ENST00000481868.1
ENSG00000136848.16	DAB2IP	DAB2IP P7	chr9	121760340	1.05859	0.67802	4.47661	3.07168e-05	0.000126149	1.25989	ENST00000459906.1
ENSG00000111863.12	ADTRP	ADTRP P1	chr6	11728557	1.54128	1.3716	4.46119	3.24628e-05	0.000132519	1.20635	ENST00000513651.5
ENSG00000116668.12	SWT1	SWT1 P2	chr1	185157482	1.06283	1.13349	4.42745	3.66258e-05	0.000147631	1.08955	ENST00000450350.1
ENSG00000175445.14	LPL	LPL P3	chr8	19938971	1.01219	0.573388	4.42553	3.68789e-05	0.000148512	1.08288	ENST00000311322.8, ENST00000519773.1, ENST00000521994.1, ENST00000523696.1
ENSG00000163453.11	IGFBP7	IGFBP7 P2	chr4	57110385	1.17695	0.710853	4.40017	4.03668e-05	0.000160883	0.995453	ENST00000295666.6, ENST00000514062.2
ENSG00000197584.11	KCNMB2	KCNMB2 P4	chr3	178807338	1.29087	0.616537	4.39466	4.11669e-05	0.000163839	0.976471	ENST00000358316.7, ENST00000617329.1, ENST00000436247.1
ENSG00000159307.18	SCUBE1	SCUBE1 P1	chr22	43262799	1.10988	0.56916	4.37717	4.38073e-05	0.000172979	0.916356	ENST00000449304.5
ENSG00000187068.2	C3orf70	C3orf70 P1	chr3	185153014	1.32224	0.852897	4.37222	4.45842e-05	0.00017551	0.899361	ENST00000335012.2
ENSG00000180611.6	MB21D2	MB21D2 P1	chr3	192918161	1.22756	0.973945	4.36614	4.55554e-05	0.0001789	0.87853	ENST00000392452.2
ENSG00000215386.11	MIR99AHG	MIR99AHG P5	chr21	16194379	1.1101	0.530199	4.30637	5.62752e-05	0.000216186	0.67437	ENST00000419952.5, ENST00000445461.6, ENST00000602505.5
ENSG00000146674.14	IGFBP3	IGFBP3 P2	chr7	45917426	1.12647	0.575377	4.27506	6.28287e-05	0.000238557	0.56804	ENST00000428530.5, ENST00000417621.5
ENSG00000139329.4	LUM	LUM P1	chr12	91111831	1.08718	0.555629	4.24875	6.88988e-05	0.000259267	0.479069	ENST00000266718.4, ENST00000548071.1, ENST00000546642.1
ENSG00000240240.8	ENSG00000240240	ENSG00000240240 P2	chr9	40273999	1.04046	0.592684	4.24261	7.03975e-05	0.000264265	0.458317	ENST00000588568.1
ENSG00000108641.14	B9D1	B9D1 P1	chr17	19362733	1.10265	1.9644	4.1538	9.58969e-05	0.000348545	0.160501	ENST00000461069.6, ENST00000395615.5, ENST00000261499.8, ENST00000395616.7, ENST00000575478.5, ENST00000268841.10, ENST00000440841.1, ENST00000477683.5, ENST00000582857.1
ENSG00000205045.8	SLFN12L	SLFN12L P4	chr17	35537861	1.10604	1.12508	4.13164	0.000103535	0.000372701	0.0867494	ENST00000361112.6
ENSG00000184232.8	OAF	OAF P1	chr11	120210767	1.12687	1.31043	4.12454	0.000106103	0.000380881	0.0631849	ENST00000328965.8, ENST00000531220.1
ENSG00000109771.15	LRP2BP	LRP2BP P1	chr4	185379018	1.11283	0.994654	4.09153	0.000118875	0.000421187	-0.0461109	ENST00000328559.11, ENST00000510776.5, ENST00000511404.1
ENSG00000271092.5	TLCD4-RWDD3	TLCD4-RWDD3 P2	chr1	95151377	1.11841	1.03018	4.08965	0.000119646	0.000423611	-0.0523284	ENST00000604203.1
ENSG00000234840.1	LINC01239	LINC01239 P1	chr9	22646200	1.07654	0.514166	4.05701	0.000133816	0.000468514	-0.159875	ENST00000436786.1
ENSG00000146776.14	ATXN7L1	ATXN7L1 P5	chr7	105876604	1.0143	1.12911	4.04639	0.000138766	0.00048453	-0.194756	ENST00000419735.7, ENST00000318724.8, ENST00000478915.1, ENST00000481880.5, ENST00000464874.1
ENSG00000172543.7	CTSW	CTSW P1	chr11	65879809	1.65766	1.37741	4.04352	0.00014013	0.000488632	-0.204147	ENST00000307886.7, ENST00000524681.1, ENST00000528419.5, ENST00000526034.1
ENSG00000253686.1	LINC01484	LINC01484 P2	chr5	173746211	1.33153	1.65488	4.02402	0.000149774	0.0005189	-0.268045	ENST00000517733.1, ENST00000518902.1
ENSG00000251026.1	ENSG00000251026	ENSG00000251026 P1	chr5	104079911	1.07617	0.51399	4.02384	0.000149865	0.000519028	-0.268625	ENST00000514769.1
ENSG00000232884.7	ENSG00000232884	ENSG00000232884 P1	chr21	14753462	1.00215	0.538208	4.01994	0.000151867	0.000525351	-0.28136	ENST00000454128.2
ENSG00000248837.5	LOC105374524	LOC105374524 P2	chr4	22999586	1.0104	0.562797	3.95742	0.000187745	0.000635396	-0.484738	ENST00000503017.1
ENSG00000138685.13	FGF2	FGF2 P1	chr4	122826708	1.09304	0.849482	3.93841	0.000200184	0.000672381	-0.546194	ENST00000264498.7, ENST00000614010.5, ENST00000608478.1
ENSG00000127528.5	KLF2	KLF2 P1	chr19	16324817	1.32874	1.80039	3.88652	0.000238299	0.000784357	-0.713023	ENST00000248071.5, ENST00000592003.1
ENSG00000178562.17	CD28	CD28 P1	chr2	203706475	1.16824	0.759648	3.87015	0.000251702	0.000823775	-0.765355	ENST00000374481.7, ENST00000458610.6, ENST00000324106.8
ENSG00000129009.12	ISLR	ISLR P1	chr15	74173671	1.12089	0.576503	3.79421	0.000323918	0.00102935	-1.0063	ENST00000249842.7
ENSG00000180535.3	BHLHA15	BHLHA15 P1	chr7	98211427	1.083	2.46779	3.73078	0.000399068	0.00123791	-1.20521	ENST00000609256.1
ENSG00000180730.4	SHISA2	SHISA2 P1	chr13	26051031	1.09903	0.551809	3.71077	0.000426048	0.0013125	-1.26751	ENST00000319420.3
ENSG00000154099.17	DNAAF1	DNAAF1 P3	chr16	84175228	1.13929	1.17232	3.45992	0.000951361	0.00267059	-2.02939	ENST00000623406.1, ENST00000562024.1, ENST00000569735.1, ENST00000564928.1
