# Supplementary material for: Gene expression derived from alternative promoters improves prognostic stratification in multiple myeloma
Source: Leukemia. 2021 May 10;35(10):3012–6. doi: 10.1038/s41375-021-01263-9 (PMC8478642; doi:10.1038/s41375-021-01263-9)
Supplement: Supplementary file 4 — Supplemental data 2 [file 41375_2021_1263_MOESM4_ESM.xlsx]

## Sheet: APP
Supplemental data 2: Alternative Active promoters (AAP) defined in each B cell subpopulation and MM patients. Log-Fold Change and p-values correspond to the comparison of the promoter activity in the selected population vs the mean activity of the other populations. Transcript ID column gathers all transcripts that are expressed from each specific gene promoter. NB: Naïve; CB: centroblast; CC: ce…
NB
geneId	SYMBOL	promoterName	chromosome	start	logFC	AveExpr	t	P.Value	adj.P.Val	B	transcriptId
ENSG00000105810.9	CDK6	CDK6 P5	chr7	92836594	1.61712	1.08731	3.81949	0.000285754	0.00612789	-0.0973631	ENST00000424848.2
ENSG00000136280.15	CCM2	CCM2 P3	chr7	45027015	1.60471	1.93167	3.74783	0.000362876	0.00735192	-0.321778	ENST00000478169.5, ENST00000475551.5, ENST00000381112.7, ENST00000482714.5, ENST00000492883.5, ENST00000480658.5, ENST00000474617.1, ENST00000472223.5
ENSG00000150347.14	ARID5B	ARID5B P1	chr10	61901300	1.68703	3.29221	3.59012	0.000608433	0.010915	-0.805689	ENST00000279873.11
CB
geneId	SYMBOL	promoterName	chromosome	start	logFC	AveExpr	t	P.Value	adj.P.Val	B	transcriptId
ENSG00000189308.10	LIN54	LIN54 P3	chr4	83012926	1.27083	0.657133	4.94955	4.92151e-06	8.37107e-05	3.61382	ENST00000510557.5, ENST00000505397.1, ENST00000509748.1
ENSG00000179222.17	MAGED1	MAGED1 P1	chrX	51803007	1.25525	1.36562	3.66547	0.000476058	0.00415515	-0.755248	ENST00000375772.7
CC
geneId	SYMBOL	promoterName	chromosome	start	logFC	AveExpr	t	P.Value	adj.P.Val	B	transcriptId
ENSG00000172992.11	DCAKD	DCAKD P3	chr17	45061109	1.11958	0.937577	3.6955	0.000431357	0.00612384	-0.514453	ENST00000342350.9, ENST00000310604.8
MEM
geneId	SYMBOL	promoterName	chromosome	start	logFC	AveExpr	t	P.Value	adj.P.Val	B	transcriptId
ENSG00000113580.14	NR3C1	NR3C1 P11	chr5	143435512	1.07317	1.57739	4.7863	9.11948e-06	0.000496549	3.28405	ENST00000343796.6, ENST00000504572.5, ENST00000505058.5, ENST00000503701.1
TPC
geneId	SYMBOL	promoterName	chromosome	start	logFC	AveExpr	t	P.Value	adj.P.Val	B	transcriptId
ENSG00000241978.9	PALM2AKAP2	PALM2AKAP2 P6	chr9	110148528	2.04991	4.47053	4.32351	4.97664e-05	0.00147281	1.70326	ENST00000485762.1
ENSG00000198825.12	INPP5F	INPP5F P2	chr10	119818686	1.12995	0.403582	3.45175	0.000947381	0.0128317	-1.04216	ENST00000631485.1, ENST00000369080.4, ENST00000631572.1, ENST00000637174.1, ENST00000631555.1, ENST00000490818.1
ENSG00000163689.19	C3orf67	C3orf67 P2	chr3	58831739	1.14221	1.20137	3.42412	0.00103369	0.0136155	-1.12242	ENST00000486145.6, ENST00000495572.1
ENSG00000053254.15	FOXN3	FOXN3 P12	chr14	89619149	1.2261	2.15374	2.9048	0.00491115	0.0407237	-2.54215	ENST00000345097.8, ENST00000555353.5, ENST00000555855.5
BMPC
geneId	SYMBOL	promoterName	chromosome	start	logFC	AveExpr	t	P.Value	adj.P.Val	B	transcriptId
ENSG00000146426.17	TIAM2	TIAM2 P13	chr6	155252919	2.01178	0.914667	4.86535	6.77242e-06	0.000170399	3.5028	ENST00000537845.1
ENSG00000170873.18	MTSS1	MTSS1 P10	chr8	124728429	2.0041	0.953175	3.93595	0.00019277	0.00240124	0.326222	ENST00000378017.7, ENST00000518547.5, ENST00000325064.9, ENST00000524243.5, ENST00000472084.2
ENSG00000159023.19	EPB41	EPB41 P1	chr1	28887091	1.38122	3.28587	3.20851	0.00201194	0.0149054	-1.85721	ENST00000343067.8, ENST00000356093.6, ENST00000482464.5, ENST00000349460.8, ENST00000373800.7, ENST00000347529.7
ENSG00000116198.12	CEP104	CEP104 P1	chr1	3816458	1.52598	1.54309	3.14295	0.00245066	0.0173532	-2.03832	ENST00000484420.1
ENSG00000085465.12	OVGP1	OVGP1 P2	chr1	111423051	1.07693	0.423461	3.01894	0.00353457	0.0231144	-2.3732	ENST00000481495.1
ENSG00000198466.11	ZNF587	ZNF587 P1	chr19	57849857	1.55144	1.17248	2.9387	0.00445782	0.0274702	-2.58438	ENST00000339656.7, ENST00000484707.1, ENST00000423137.1
ENSG00000196295.11	ENSG00000196295	ENSG00000196295 P10	chr7	30577759	1.51243	1.65208	2.87031	0.00541578	0.0316987	-2.76086	ENST00000578245.5
ENSG00000197863.8	ZNF790	ZNF790 P3	chr19	36838384	1.10321	0.514046	2.86998	0.00542082	0.0317077	-2.7617	ENST00000356725.8
ENSG00000063601.16	MTMR1	MTMR1 P3	chrX	150699208	1.43416	2.00661	2.72071	0.00820678	0.043323	-3.13543	ENST00000436701.5, ENST00000438018.5
ENSG00000182511.11	FES	FES P5	chr15	90885340	1.11815	0.987033	2.68858	0.00895653	0.0462684	-3.21379	ENST00000497945.2
MM
geneId	SYMBOL	promoterName	chromosome	start	logFC	AveExpr	t	P.Value	adj.P.Val	B	transcriptId
ENSG00000225889.7	ENSG00000225889	ENSG00000225889 P4	chr2	64228423	3.11268	2.40636	10.3488	9.15186e-16	2.40694e-14	25.2738	ENST00000449678.5, ENST00000436950.5, ENST00000451350.1
ENSG00000145016.15	RUBCN	RUBCN P6	chr3	197749727	1.5095	1.59103	6.12411	4.68938e-08	3.19322e-07	7.62566	ENST00000273582.9, ENST00000467303.5, ENST00000472149.1
ENSG00000058091.16	CDK14	CDK14 P4	chr7	90709251	1.15416	4.42434	6.09376	5.30866e-08	3.58254e-07	7.50341	ENST00000496279.5, ENST00000446790.5, ENST00000265741.7, ENST00000406263.5, ENST00000436577.3, ENST00000431029.5
ENSG00000145779.7	TNFAIP8	TNFAIP8 P2	chr5	119333175	1.40638	3.82332	5.81185	1.66678e-07	1.02124e-06	6.37706	ENST00000513374.1
ENSG00000150347.14	ARID5B	ARID5B P2	chr10	62049211	1.49177	3.92793	5.3153	1.19926e-06	6.11428e-06	4.44086	ENST00000309334.5
ENSG00000245958.6	LOC645513	LOC645513 P7	chr4	119548206	1.08534	1.85536	4.72731	1.13714e-05	4.64691e-05	2.24703	ENST00000503038.1
ENSG00000113580.14	NR3C1	NR3C1 P5	chr5	143403700	1.03737	3.67893	4.45856	3.05863e-05	0.000112759	1.2879	ENST00000394464.6, ENST00000415690.6, ENST00000231509.7
ENSG00000146776.14	ATXN7L1	ATXN7L1 P5	chr7	105876604	1.0143	1.12911	4.07212	0.000120696	0.000386222	-0.0348723	ENST00000419735.7, ENST00000318724.8, ENST00000478915.1, ENST00000481880.5, ENST00000464874.1
