# Supplementary material for: Gene expression derived from alternative promoters improves prognostic stratification in multiple myeloma
Source: Leukemia. 2021 May 10;35(10):3012–6. doi: 10.1038/s41375-021-01263-9 (PMC8478642; doi:10.1038/s41375-021-01263-9)
Supplement: Supplementary file 5 — Supplemental data 3 [file 41375_2021_1263_MOESM5_ESM.xlsx]

## Sheet: SUMMARY
Supplemental data 3: AAP significantly correlated with PFS or OS of MM patients. Univariate coxph analysis was performed for both PFS and OS, using promoter absolute expression and gene expression. P-values were normalized using FDR. If the promoter was added to the multivariate analysis and if they were added to the final model using BIC (Bayesian Information Criteria), is showed. An additional …
Progression-Free Survival
promoterId	promoterName	geneId	SYMBOL	transcriptIds	promoter.cox.pval	gene.cox.pval	promoter.cox.padj	gene.cox.padj	multivariate	final_model
prmtr.2282	SLAMF7 P1	ENSG00000026751.16	SLAMF7	ENST00000441662.6, ENST00000444090.6, ENST00000458104.6, ENST00000458602.6, ENST00000621377.4, ENST00000488819.1, ENST00000368043.7, ENST00000368042.7, ENST00000359331.8, ENST00000495334.1	0.000230928	0.697894	0.0448	0.734904	TRUE	TRUE
prmtr.26389	REEP5 P3	ENSG00000129625.12	REEP5	ENST00000379638.8, ENST00000513339.5, ENST00000511865.6, ENST00000504247.1	0.000162824	0.2004	0.0379054	0.266445	TRUE	TRUE
prmtr.2283	SLAMF7 P2	ENSG00000026751.16	SLAMF7	ENST00000484221.1	0.000145053	0.697894	0.0379054	0.734904	TRUE	FALSE
prmtr.15469	TMEM248 P4	ENSG00000106609.16	TMEM248	ENST00000484751.1	0.000154413	0.0195263	0.0379054	0.0495171	FALSE	FALSE
prmtr.6503	ENO1 P1	ENSG00000074800.13	ENO1	ENST00000464920.1	0.000112682	4.71834e-07	0.0379054	0.000144287	FALSE	FALSE
prmtr.6505	ENO1 P3	ENSG00000074800.13	ENO1	ENST00000234590.8, ENST00000486051.5, ENST00000492343.1, ENST00000489867.1	5.72284e-05	4.71834e-07	0.0379054	0.000144287	FALSE	FALSE
Overall Survival
promoterId	promoterName	geneId	SYMBOL	transcriptIds	promoter.cox.pval	gene.cox.pval	promoter.cox.padj	gene.cox.padj	multivariate	final_model
prmtr.18161	RWDD1 P1	ENSG00000111832.12	RWDD1	ENST00000466444.6, ENST00000368590.9, ENST00000487832.6, ENST00000517800.5, ENST00000518117.5	0.00012726	0.923711	0.0185163	0.935954	TRUE	TRUE
prmtr.2282	SLAMF7 P1	ENSG00000026751.16	SLAMF7	ENST00000441662.6, ENST00000444090.6, ENST00000458104.6, ENST00000458602.6, ENST00000621377.4, ENST00000488819.1, ENST00000368043.7, ENST00000368042.7, ENST00000359331.8, ENST00000495334.1	4.61187e-05	0.905437	0.0121579	0.9211	TRUE	TRUE
prmtr.2285	BTN3A1 P2	ENSG00000026950.16	BTN3A1	ENST00000513047.5, ENST00000502361.1	4.68501e-05	0.122787	0.0121579	0.175908	TRUE	TRUE
prmtr.41195	ACSS1 P3	ENSG00000154930.14	ACSS1	ENST00000432802.6, ENST00000323482.8, ENST00000376726.3	0.000587027	0.196296	0.0379611	0.253413	TRUE	TRUE
prmtr.41797	RPL30 P1	ENSG00000156482.10	RPL30	ENST00000521534.1	1.88612e-05	0.26191	0.0109772	0.325049	TRUE	TRUE
prmtr.16868	RPL34 P2	ENSG00000109475.16	RPL34	ENST00000504231.1	0.000560531	0.78576	0.0379611	0.814527	TRUE	FALSE
prmtr.18162	RWDD1 P2	ENSG00000111832.12	RWDD1	ENST00000468204.2	0.00023468	0.923711	0.0241147	0.935954	TRUE	FALSE
prmtr.2283	SLAMF7 P2	ENSG00000026751.16	SLAMF7	ENST00000484221.1	5.22244e-05	0.905437	0.0121579	0.9211	TRUE	FALSE
prmtr.259	CD38 P1	ENSG00000004468.12	CD38	ENST00000502843.5, ENST00000226279.7, ENST00000506191.1, ENST00000511430.1	0.000216464	0.278126	0.0241147	0.33831	TRUE	FALSE
prmtr.260	CD38 P2	ENSG00000004468.12	CD38	ENST00000510674.1	0.000290802	0.278126	0.026038	0.33831	TRUE	FALSE
prmtr.104582	RBM8A P2	ENSG00000265241.6	RBM8A	ENST00000583313.6, ENST00000632555.1, ENST00000369307.4, ENST00000498663.5, ENST00000484825.1	0.000248605	4.93406e-06	0.0241147	0.000397062	FALSE	FALSE
prmtr.29371	TIMM17A P1	ENSG00000134375.10	TIMM17A	ENST00000367287.4, ENST00000478378.5, ENST00000484647.1	0.000583738	0.00747112	0.0379611	0.0213122	FALSE	FALSE
prmtr.30790	MED4 P2	ENSG00000136146.14	MED4	ENST00000258648.6, ENST00000378586.5, ENST00000417167.2	0.000150497	0.000115776	0.0194643	0.00159478	FALSE	FALSE
prmtr.44911	ARPC5 P1	ENSG00000162704.15	ARPC5	ENST00000462965.1, ENST00000602490.1	2.49295e-06	1.63885e-05	0.00290179	0.000835267	FALSE	FALSE
prmtr.44912	ARPC5 P2	ENSG00000162704.15	ARPC5	ENST00000359856.10, ENST00000367534.5, ENST00000294742.6	0.000115982	1.63885e-05	0.0185163	0.000835267	FALSE	FALSE
prmtr.46409	HMGB2 P2	ENSG00000164104.11	HMGB2	ENST00000296503.9, ENST00000446922.6, ENST00000511316.1, ENST00000506267.1	7.11569e-05	1.05164e-05	0.0138044	0.000618443	FALSE	FALSE
prmtr.7123	CAPZB P2	ENSG00000077549.17	CAPZB	ENST00000375144.5	0.000488052	0.0052919	0.0378728	0.0168921	FALSE	FALSE
prmtr.9487	NUDC P4	ENSG00000090273.13	NUDC	ENST00000484772.1	0.000333063	0.000138896	0.0276918	0.00176977	FALSE	FALSE
High-risk genetic factors
geneticFactor	prevalence (%)	prevalence (n)	PFS.cox.pval	OS.cox.pval	PFS.cox.padj	OS.cox.padj	PFS.multivariate	OS.multivariate	PFS.final_model	OS.final_model
ISS stage: (II & III) vs I	0.661871	276	3.58232e-05	1.23903e-05	0.000322409	0.000111513	TRUE	TRUE	TRUE	TRUE
t(14;20)	0.0191847	8	0.713622	0.124471	0.802825	0.225807	FALSE	FALSE	FALSE	FALSE
t(14;16)	0.0335731	14	0.703062	0.465312	0.802825	0.465312	FALSE	FALSE	FALSE	FALSE
t(4;14)	0.129496	54	0.223277	0.30244	0.422014	0.340245	FALSE	FALSE	FALSE	FALSE
Del CDKN2C (50 %)	0.117506	49	0.234452	0.000356335	0.422014	0.00160351	FALSE	TRUE	FALSE	FALSE
Del 17p (50 %)	0.0863309	36	0.983833	0.150538	0.983833	0.225807	FALSE	FALSE	FALSE	FALSE
Del 1p (50 %)	0.196643	82	0.70058	0.194765	0.802825	0.250412	FALSE	FALSE	FALSE	FALSE
Amp 1q (50 %)	0.328537	137	0.0510379	0.00108786	0.229671	0.00326358	FALSE	TRUE	FALSE	TRUE
TP53	0.0455635	19	0.114001	0.128346	0.342003	0.225807	FALSE	FALSE	FALSE	FALSE
