# Supplementary material for: Gene expression derived from alternative promoters improves prognostic stratification in multiple myeloma
Source: Leukemia. 2021 May 10;35(10):3012–6. doi: 10.1038/s41375-021-01263-9 (PMC8478642; doi:10.1038/s41375-021-01263-9)
Supplement: Supplementary file 6 — Supplemental data 4 [file 41375_2021_1263_MOESM6_ESM.xlsx]

## Sheet: Hoja1
Supplemental data 4: List of RNA transcripts and protein isoforms derived from each promoter of the 6 genes whose AAPs have been included in the mutivariate survival predictive models. REEP5 has been included in the PFS model; ACSS1, BTN3A1, RPL30 and RWDD1 have been included in the OS model; and SLAMF7 in both models. Gene, transcript and protein IDs have been obtained from Gencode 27.
Gene	promoter	geneId	transcriptId	seqnames	start	end	width	strand	transcript type	transcript name	CCDS id	UNIPROT
REEP5	AAP1	ENSG00000129625.12	ENST00000474542.2	chr5	112887015	112921504	34490	-	processed_transcript	REEP5-203
		ENSG00000129625.12	ENST00000497856.6	chr5	112878085	112921514	43430	-	retained_intron	REEP5-204
	AAP2	ENSG00000129625.12	ENST00000261482.8	chr5	112878833	112921997	43165	-	protein_coding	REEP5-201		E2QRG8
	AAP3	ENSG00000129625.12	ENST00000513339.5	chr5	112878085	112922227	44143	-	protein_coding	REEP5-207		B7Z510
		ENSG00000129625.12	ENST00000511865.6	chr5	112878577	112922230	43654	-	nonsense_mediated_decay	REEP5-206		H0Y8J8
		ENSG00000129625.12	ENST00000504247.1	chr5	112887015	112922289	35275	-	protein_coding	REEP5-205		B7Z332
		ENSG00000129625.12	ENST00000379638.8	chr5	112876379	112922539	46161	-	protein_coding	REEP5-202	CCDS4109.2
SLAMF7	AAP1	ENSG00000026751.16	ENST00000441662.6	chr1	160739057	160754814	15758	+	protein_coding	SLAMF7-204	CCDS60322.1
		ENSG00000026751.16	ENST00000444090.6	chr1	160739057	160754814	15758	+	protein_coding	SLAMF7-205	CCDS60323.1
		ENSG00000026751.16	ENST00000458104.6	chr1	160739057	160754814	15758	+	protein_coding	SLAMF7-206	CCDS72956.1	B4DVL7
		ENSG00000026751.16	ENST00000458602.6	chr1	160739057	160754814	15758	+	protein_coding	SLAMF7-207	CCDS60325.1
		ENSG00000026751.16	ENST00000621377.4	chr1	160739057	160754814	15758	+	protein_coding	SLAMF7-211	CCDS72957.1	B4DW98
		ENSG00000026751.16	ENST00000488819.1	chr1	160739247	160748368	9122	+	processed_transcript	SLAMF7-209
		ENSG00000026751.16	ENST00000368043.7	chr1	160739265	160754821	15557	+	protein_coding	SLAMF7-203	CCDS1209.1
		ENSG00000026751.16	ENST00000368042.7	chr1	160739268	160754821	15554	+	protein_coding	SLAMF7-202	CCDS60324.1
		ENSG00000026751.16	ENST00000359331.8	chr1	160739291	160754821	15531	+	protein_coding	SLAMF7-201	CCDS60321.1
		ENSG00000026751.16	ENST00000495334.1	chr1	160739304	160752246	12943	+	protein_coding	SLAMF7-210		R4GND0
	AAP2	ENSG00000026751.16	ENST00000484221.1	chr1	160750423	160754821	4399	+	retained_intron	SLAMF7-208
RWDD1	AAP1	ENSG00000111832.12	ENST00000466444.6	chr6	116571367	116597675	26309	+	protein_coding	RWDD1-202	CCDS34520.1
		ENSG00000111832.12	ENST00000368590.9	chr6	116571409	116590298	18890	+	protein_coding	RWDD1-201		E5RJE3
		ENSG00000111832.12	ENST00000487832.6	chr6	116571489	116593588	22100	+	protein_coding	RWDD1-204	CCDS43496.1
		ENSG00000111832.12	ENST00000517800.5	chr6	116571509	116584831	13323	+	processed_transcript	RWDD1-205
		ENSG00000111832.12	ENST00000518117.5	chr6	116571563	116590361	18799	+	protein_coding	RWDD1-206		E5RGQ3
	AAP2	ENSG00000111832.12	ENST00000468204.2	chr6	116580207	116590347	10141	+	protein_coding	RWDD1-203		E5RGS5
ACSS1	AAP1	ENSG00000154930.14	ENST00000484396.1	chr20	25006232	25012326	6095	-	processed_transcript	ACSS1-204
	AAP2	ENSG00000154930.14	ENST00000537502.5	chr20	25006230	25032706	26477	-	protein_coding	ACSS1-205	CCDS58764.1
	AAP3	ENSG00000154930.14	ENST00000323482.8	chr20	25006232	25058182	51951	-	protein_coding	ACSS1-201	CCDS13167.1
		ENSG00000154930.14	ENST00000432802.6	chr20	25006230	25058182	51953	-	protein_coding	ACSS1-203	CCDS58765.1
		ENSG00000154930.14	ENST00000376726.3	chr20	25045938	25058980	13043	-	protein_coding	ACSS1-202		Q5TF43
BTN3A1	AAP1	ENSG00000026950.16	ENST00000289361.10	chr6	26402237	26415216	12980	+	protein_coding	BTN3A1-202	CCDS4608.1
		ENSG00000026950.16	ENST00000476549.6	chr6	26402237	26413246	11010	+	protein_coding	BTN3A1-208	CCDS4609.1
		ENSG00000026950.16	ENST00000425234.6	chr6	26402250	26412920	10671	+	protein_coding	BTN3A1-204	CCDS47389.1
		ENSG00000026950.16	ENST00000450085.6	chr6	26402250	26406180	3931	+	protein_coding	BTN3A1-206		E7EPR2
		ENSG00000026950.16	ENST00000465690.6	chr6	26402250	26404555	2306	+	retained_intron	BTN3A1-207
		ENSG00000026950.16	ENST00000427334.5	chr6	26402258	26405953	3696	+	protein_coding	BTN3A1-205		A6PVC0
		ENSG00000026950.16	ENST00000506698.1	chr6	26402275	26406098	3824	+	protein_coding	BTN3A1-210		E9PFB8
		ENSG00000026950.16	ENST00000414912.2	chr6	26402295	26414073	11779	+	protein_coding	BTN3A1-203	CCDS47388.1
		ENSG00000026950.16	ENST00000082468.11	chr6	26402308	26415204	12897	+	retained_intron	BTN3A1-201
	AAP2	ENSG00000026950.16	ENST00000513047.5	chr6	26409545	26413217	3673	+	retained_intron	BTN3A1-211
		ENSG00000026950.16	ENST00000502361.1	chr6	26409583	26413002	3420	+	retained_intron	BTN3A1-209
RPL30	AAP1	ENSG00000156482.10	ENST00000521534.1	chr8	98041719	98043085	1367	-	retained_intron	RPL30-210
	AAP2	ENSG00000156482.10	ENST00000517805.1	chr8	98042831	98044132	1302	-	processed_transcript	RPL30-204
		ENSG00000156482.10	ENST00000522156.1	chr8	98043447	98044241	795	-	processed_transcript	RPL30-212
	AAP3	ENSG00000156482.10	ENST00000521291.5	chr8	98041721	98045514	3794	-	protein_coding	RPL30-209	CCDS34928.1	A0A024R9D3
		ENSG00000156482.10	ENST00000396070.6	chr8	98041721	98045544	3824	-	protein_coding	RPL30-202		A0A0C4DH44
		ENSG00000156482.10	ENST00000518850.5	chr8	98041721	98045545	3825	-	nonsense_mediated_decay	RPL30-206		E5RJH3
		ENSG00000156482.10	ENST00000520998.1	chr8	98044433	98045545	1113	-	retained_intron	RPL30-207
		ENSG00000156482.10	ENST00000523172.5	chr8	98041800	98045546	3747	-	protein_coding	RPL30-213		A0A0B4J213
		ENSG00000156482.10	ENST00000518164.5	chr8	98024851	98045548	20698	-	processed_transcript	RPL30-205
		ENSG00000156482.10	ENST00000521112.1	chr8	98044868	98045548	681	-	retained_intron	RPL30-208
		ENSG00000156482.10	ENST00000517489.1	chr8	98042645	98045550	2906	-	retained_intron	RPL30-203
		ENSG00000156482.10	ENST00000287038.7	chr8	98041721	98045590	3870	-	protein_coding	RPL30-201	CCDS34928.1	A0A024R9D3
	AAP4	ENSG00000156482.10	ENST00000521726.1	chr8	98041807	98046469	4663	-	protein_coding	RPL30-211		E5RI99
